# Supplementary material for: A novel curcumin analog inhibits canonical and non-canonical functions of telomerase through STAT3 and NF-κB inactivation in colorectal cancer cells
Source: Oncotarget. 2019 Jul 16;10(44):4516–31. doi: 10.18632/oncotarget.27000 (PMC6642039; doi:10.18632/oncotarget.27000)
Supplement: Supplementary file 2 [file oncotarget-10-4516-s002.xls]

## Sheet: Sheet0
Ingenuity Canonical Pathways	-log(p-value)	Ratio	z-score	Molecules
Protein Ubiquitination Pathway	28	0.28	#NUM!	HSPA14,UBE2A,DNAJB4,PSMA7,HSPA1A/HSPA1B,DNAJC3,HSPA5,SKP1,ELOC,HSPA4,USP7,UBE2B,PSMA2,PSMC2,PSMA6,PSMB5,USP38,PSMC4,PSMD6,USP19,DNAJC2,PSMD3,THOP1,UCHL3,HSPA8,PSMD11,PSMB7,UBE2D2,UBE2L3,PSMB2,PSMA5,PSMD12,PSMB1,PSMA4,HSPA13,HSP90AA1,PSMD1,DNAJB6,HSPB1,USP14,PSMD7,HSPB8,HSPA6,DNAJA1,USP39,HSP90B1,HSP90AB1,PSMC6,HSPE1,USP16,PSMA3,PSMD14,DNAJB1,AMFR,HSPA4L,PSMB4,UBB,HSPH1,PSMD13,UBE2R2,MDM2,PSMA1,HS…
NRF2-mediated Oxidative Stress Response	19	0.267	3.286	MAP2K4,DNAJB4,DNAJC3,GCLC,KEAP1,MAPK3,FOSL1,DNAJA2,GCLM,TXN,GSTK1,MGST1,MAFF,TXNRD1,GSR,STIP1,IRS1,MAP2K3,DNAJB6,SQSTM1,ACTG1,ENC1,FTH1,AKR7A2,USP14,PRDX1,PPIB,ABCC2,DNAJA4,HSPB8,DNAJA1,MAFG,CUL3,HMOX1,JUN,AKT1,VCP,DNAJB1,PIK3R2,MAP2K1,UBB,NRAS,ACTB,NQO1,HERPUD1,SOD1,DNAJB9,MAFK,GSTO1,FOS,FTL,DNAJB11,CAT,DNAJC7
Unfolded protein response	12.8	0.411	#NUM!	CALR,DDIT3,HSPA14,INSIG1,HSPH1,HSPA1A/HSPA1B,XBP1,HSPA6,CANX,DNAJC3,CEBPZ,HSPA5,DNAJB9,HSPA8,HSPA4,HSP90B1,SREBF1,SREBF2,MBTPS1,PPP1R15A,VCP,DNAJA2,AMFR
Sirtuin Signaling Pathway	12.8	0.192	2.188	VDAC2,SCNN1A,GABARAPL1,MAPK3,TUBA1C,MT-ND2,KAT2A,ATG12,TP53,PPID,CXCL8,PFKFB3,NDRG1,SLC2A1,SMARCA5,STAT3,MT-ND4L,PFKM,TIMM17A,SIRT1,NDUFB7,IDH2,H1F0,ATG101,GABPB1,ATP5MC1,GADD45B,NDUFA7,DUSP6,NDUFA2,JUN,AKT1,PCK2,GADD45A,MT-CYB,H1FX,FOXO3,NAMPT,MAP1LC3B,NDUFAB1,NDUFV1,NDUFAF1,MT-ND6,MT-ATP6,PPIF,NQO1,MAPK6,TUBA4A,MT-ND4,SOD1,NDUFA11,SREBF1,ADAM10,TSPO,TP53BP1,LDHA
EIF2 Signaling	10.8	0.197	1.8	RPL24,DDIT3,RPS3A,RPS18,RPL39,RPLP2,RPL35A,EIF2S1,HSPA5,EIF4E,RPL35,EIF1,AKT1,EIF4G2,RPL13,RPS20,RPS13,MAPK3,EIF5,RPL21,PIK3R2,RPS17,RPS12,MAP2K1,ATF3,NRAS,RPL34,ACTB,EIF5B,RPS8,RPS10,EIF3J,TRIB3,EIF3E,RPL9,RPS6,RPL27,RPS26,SREBF1,IRS1,EIF4A3,PPP1R15A,EIF3I,RPS27A,RPL6
Aldosterone Signaling in Epithelial Cells	9.42	0.207	-1.265	HSPA14,PDIA3,DNAJB4,HSPA1A/HSPA1B,HSPA6,HSPB8,DNAJC3,DNAJA1,HSPA5,SCNN1A,PLCD3,HSPA4,HSP90B1,HSP90AB1,MAPK3,HSPE1,PIK3R2,DNAJB1,MAP2K1,HSPA4L,HSPH1,DNAJC2,HSPD1,DNAJB9,HSPA8,PIP5K1A,DUSP1,IRS1,DNAJB11,ITPR3,HSPA13,PLCB3,HSP90AA1,DNAJB6,DNAJC7,HSPB1
Regulation of eIF4 and p70S6K Signaling	6.12	0.176	-1.508	RPS3A,PPP2R2A,PPP2CA,RPS18,EIF2S1,EIF4E,ITGA3,EIF1,AKT1,EIF4G2,RPS20,RPS13,MAPK3,PIK3R2,RPS17,RPS12,MAP2K1,NRAS,RPS8,RPS10,EIF3J,EIF3E,RPS6,PPP2CB,RPS26,EIF4A3,IRS1,EIF3I,RPS27A
mTOR Signaling	5.83	0.159	-0.243	RPS3A,PRKAB2,PPP2CA,PPP2R2A,RPS18,EIF4E,HMOX1,AKT1,RPS20,EIF4G2,RPS13,MAPK3,PIK3R2,RPS17,RPS12,AKT1S1,RHEB,NRAS,PLD3,DDIT4,RHOC,RPS8,RPS10,EIF3J,EIF3E,RPS6,PPP2CB,RND3,RPS26,IRS1,EIF4A3,EIF3I,RPS27A
PI3K/AKT Signaling	5.63	0.186	0.426	TP53,RHEB,NRAS,YWHAG,PPP2CA,PPP2R2A,MDM2,INPPL1,EIF4E,YWHAQ,BCL2L1,PPP2CB,ITGA3,HSP90B1,AKT1,GYS1,HSP90AB1,MAPK3,FOXO3,HSP90AA1,PIK3R2,SFN,MAP2K1,MCL1
Huntington's Disease Signaling	5.62	0.147	-0.943	MAP2K4,ATP5MC1,HSPA14,HSPA1A/HSPA1B,CLTB,HSPA6,HSPA5,HSPA4,JUN,AKT1,POLR2C,MAPK3,TCERG1,PIK3R2,DNAJB1,EGFR,TP53,UBB,YKT6,CLTC,HDAC1,CREB3,VAMP2,PSME3,GPAA1,HSPA8,BCL2L1,PSME1,IRS1,CAPN1,DCTN1,PSME4,PLCB3,RPS27A,CAPN2,GOSR2,UBC
Glucocorticoid Receptor Signaling	5.55	0.133	#NUM!	PRKACB,MAP2K4,HSPA14,PRKAB2,HSPA1A/HSPA1B,HSPA6,TAF7,HSPA5,TAF13,PTGES3,HSPA4,HSP90B1,GTF2B,POLR2C,AKT1,JUN,HSP90AB1,PCK2,PPP3R1,ANXA1,MAPK3,FOXO3,SMARCC2,PIK3R2,SERPINE1,MAP2K1,KRT10,PPP3CA,CREBZF,CXCL8,NRAS,ACTB,CDK7,KRT23,STAT3,HSPA8,FOS,BCL2L1,GTF2H4,DUSP1,IRS1,KRT19,FKBP4,PRKACA,HSP90AA1,KRT6A
RAN Signaling	5.37	0.471	#NUM!	KPNA3,KPNB1,KPNA4,RANBP2,TNPO1,RANGAP1,KPNA2,KPNA1
Hypoxia Signaling in the Cardiovascular System	4.8	0.216	1.89	TP53,UBE2A,UBE2R2,NQO1,CREB3,MDM2,UBE2L3,HSP90B1,UBE2D2,JUN,AKT1,UBE2B,HSP90AB1,HSP90AA1,LDHA,UBE2D3
ERK/MAPK Signaling	4.65	0.146	-0.378	PRKACB,PPP2R2A,PPP2CA,DUSP6,DUSP2,EIF4E,YWHAQ,ELF4,ITGA3,ETS2,MAPK3,PIK3R2,MAP2K1,ETS1,YWHAG,NRAS,VRK2,CREB3,STAT3,DOCK1,FOS,PPP2CB,DUSP1,IRS1,PAK2,PRKACA,DUSP4,ELK3,HSPB1,PRKAR1A
Telomerase Signaling	4.64	0.176	0.471	ETS1,TP53,NRAS,PPP2CA,PPP2R2A,HDAC1,PTGES3,PPP2CB,ELF4,HSP90B1,AKT1,HSP90AB1,ETS2,IRS1,MAPK3,HSP90AA1,TPP1,PIK3R2,MAP2K1,ELK3,EGFR
UDP-N-acetyl-D-galactosamine Biosynthesis II	4.6	0.545	1.633	GNPDA1,GNPNAT1,GPI,HK2,GALE,UAP1
Endoplasmic Reticulum Stress Pathway	4.55	0.381	#NUM!	CALR,HSP90B1,DDIT3,MBTPS1,XBP1,DNAJC3,HSPA5,EIF2S1
IGF-1 Signaling	4.47	0.177	-0.832	PRKACB,IGFBP6,NRAS,CTGF,YWHAG,STAT3,YWHAQ,FOS,CSNK2A2,AKT1,JUN,IRS1,MAPK3,FOXO3,PRKACA,PIK3R2,SFN,CYR61,MAP2K1,PRKAR1A
Cell Cycle: G2/M DNA Damage Checkpoint Regulation	4.31	0.245	0	YWHAQ,TP53,CDC25B,YWHAG,GADD45A,CDK7,TRIP12,MDM2,PLK1,SFN,SKP1,CCNB1
Gap Junction Signaling	4.13	0.139	#NUM!	PRKACB,PDIA3,GJB3,PLCD3,AKT1,PPP3R1,MAPK3,SMARCC2,TUBA1C,PIK3R2,MAP2K1,PPP3CA,EGFR,NRAS,TJP1,CSNK1G2,TUBB4B,ACTB,TUBB2A,TUBA4A,GNAI2,GNAI3,TUBB6,IRS1,ITPR3,PRKACA,PLCB3,ACTG1,PRKAR1A
Phagosome Maturation	4.12	0.155	#NUM!	CALR,ATP6V0C,ATP6V0B,ATP6V1D,VPS28,YKT6,TUBB4B,PRDX1,TUBB2A,TUBA4A,CANX,VAMP2,DYNLT1,GPAA1,ATP6V1E1,DYNC1LI1,RAB5A,DYNLL1,CTSL,TUBB6,VPS37B,TUBA1C,GOSR2
Mitochondrial Dysfunction	3.97	0.146	#NUM!	MAP2K4,ATP5MC1,NDUFA7,NCSTN,MT-CO2,NDUFA2,VDAC2,MT-CYB,MT-CO3,MT-ND2,ATP5ME,NDUFAB1,NDUFAF1,NDUFV1,MT-ND6,MT-ATP6,GLRX2,MT-ND4,UQCR11,MT-ND4L,GSR,NDUFA11,CAT,NDUFB7,UQCRC1
Renal Cell Carcinoma Signaling	3.72	0.178	0.632	ETS1,UBB,NRAS,SLC2A1,ELOC,FOS,JUN,AKT1,MAPK3,IRS1,PAK2,TGFA,RPS27A,PIK3R2,UBC,MAP2K1
Clathrin-mediated Endocytosis Signaling	3.71	0.134	#NUM!	AP3S1,AP2A1,CLTB,RAB5A,AP1G2,PPP3R1,STAM,PIK3R2,SH3GLB2,ITGB4,PPP3CA,MYO6,UBB,ARPC5L,ACTB,CLTC,MDM2,HSPA8,CSNK2A2,LDLR,IRS1,RPS27A,TFRC,UBC,ACTG1,CLU,AP1G1,HIP1R
14-3-3-mediated Signaling	3.64	0.151	0.5	MAP2K4,NRAS,YWHAG,PDIA3,TUBB4B,TUBB2A,TUBA4A,YWHAQ,FOS,PLCD3,AKT1,JUN,TUBB6,IRS1,MAPK3,PLCB3,TUBA1C,PIK3R2,SFN,MAP2K1,AKT1S1
Mitotic Roles of Polo-Like Kinase	3.58	0.197	0	PPP2CA,PPP2R2A,PLK1,CCNB1,CDC25B,PPP2CB,HSP90B1,HSP90AB1,CAPN1,PLK2,HSP90AA1,CDC26,CDC25A
Glutathione Biosynthesis	3.57	1	#NUM!	GCLC,GCLM,GSS
Neuregulin Signaling	3.55	0.172	0.302	RPS6,HSP90B1,ITGA3,ADAM17,AKT1,NRAS,HSP90AB1,ERBIN,MAPK3,TGFA,HSP90AA1,HBEGF,ERRFI1,PIK3R2,MAP2K1,EGFR
Polyamine Regulation in Colon Cancer	3.48	0.318	#NUM!	PSME1,AZIN1,OAZ1,PSME4,OAZ2,PSME3,ODC1
Sumoylation Pathway	3.39	0.167	-0.832	TP53,MAP2K4,ETS1,RANBP2,SUMO3,RHOC,HDAC1,MDM2,UBA2,TDG,FOS,JUN,RND3,RANGAP1,SIRT1,SENP3
PI3K Signaling in B Lymphocytes	3.38	0.148	0	NRAS,ATF3,PDIA3,FOS,PLCD3,CALM1 (includes others),AKT1,JUN,BCL10,MAPK3,PPP3R1,IRS1,ITPR3,FOXO3,LYN,PLCB3,ATF6B,PIK3R2,MAP2K1,PPP3CA
ATM Signaling	3.34	0.165	-1.387	TP53,MAP2K4,GADD45B,PPP2CA,PPP2R2A,CREB3,MDM2,CBX5,CCNB1,USP7,PPP2CB,JUN,GADD45A,TP53BP1,TLK2,CDC25A
Tight Junction Signaling	3.29	0.137	#NUM!	CPSF2,PRKACB,YKT6,PPP2CA,PPP2R2A,TJP1,ACTB,NECTIN3,CPSF1,SYMPK,VAMP2,GPAA1,OCLN,MYL9,FOS,PPP2CB,JUN,AKT1,PRKACA,GOSR2,CSTF3,ACTG1,PRKAR1A
Caveolar-mediated Endocytosis Signaling	3.26	0.183	#NUM!	CD55,RAB5A,ITGA3,FLOT2,FLNC,ACTB,FLOT1,ITGB4,COPB2,COPB1,ACTG1,CAVIN1,EGFR
Breast Cancer Regulation by Stathmin1	3.25	0.127	#NUM!	PRKACB,PPP2R2A,PPP2CA,STMN1,ARHGEF19,E2F6,MAPK3,RB1CC1,TUBA1C,PIK3R2,MAP2K1,TP53,NRAS,TUBB4B,TUBB2A,TUBA4A,GNAI2,CALM1 (includes others),GNAI3,PPP2CB,CCNE1,TUBB6,IRS1,ITPR3,PRKACA,PLCB3,PRKAR1A
Germ Cell-Sertoli Cell Junction Signaling	3.24	0.133	#NUM!	MAP2K4,NRAS,TUBB4B,RHOC,TJP1,ACTB,TUBB2A,NECTIN3,TUBA4A,ITGA3,AKT1,TUBB6,CFL2,RND3,IRS1,KEAP1,MAPK3,PAK2,ZYX,TUBA1C,MAP2K3,PIK3R2,MAP2K1,ACTG1
Oxidative Phosphorylation	3.22	0.156	-3.153	NDUFV1,ATP5MC1,MT-ATP6,NDUFA7,MT-ND4,UQCR11,MT-CO2,MT-ND4L,NDUFA2,NDUFA11,MT-CYB,NDUFB7,MT-CO3,UQCRC1,MT-ND2,ATP5ME,NDUFAB1
Melatonin Signaling	3.2	0.181	-0.832	PRKACB,GNAI2,MAP2K4,CALM1 (includes others),GNAI3,PLCD3,PDIA3,MAPK3,PRKACA,PLCB3,MAP2K3,MAP2K1,PRKAR1A
p70S6K Signaling	3.17	0.143	-1.213	NRAS,YWHAG,PPP2CA,PDIA3,PPP2R2A,GNAI2,RPS6,YWHAQ,PPP2CB,PLCD3,GNAI3,AKT1,IRS1,MAPK3,LYN,PLCB3,PIK3R2,SFN,MAP2K1,EGFR
Aryl Hydrocarbon Receptor Signaling	3.09	0.141	0.277	TP53,MGST1,RBL2,NQO1,MDM2,PTGES3,GSTO1,NR2F1,FOS,CCNE1,HSP90B1,JUN,HSP90AB1,ALDH1A3,MAPK3,HSP90AA1,MCM7,ALDH7A1,GSTK1,HSPB1
Role of Tissue Factor in Cancer	3.08	0.144	#NUM!	TP53,CXCL8,NRAS,CTGF,EGR1,PLAUR,HBEGF,F3,EIF4E,BCL2L1,ITGA3,AKT1,CFL2,IRS1,MAPK3,LYN,PIK3R2,CYR61,EGFR
p53 Signaling	3.04	0.15	0.905	TP53,PMAIP1,GADD45B,HDAC1,TIGAR,MDM2,TP53BP2,BCL2L1,AKT1,JUN,GADD45A,IRS1,SIRT1,SERPINB5,PIK3R2,SFN,TNFRSF10A
Agrin Interactions at Neuromuscular Junction	3.02	0.173	0.577	MAP2K4,GABPB1,ITGA3,JUN,NRAS,MAPK3,ACTB,PAK2,DVL1,DAG1,AGRN,ACTG1,EGFR
Arsenate Detoxification I (Glutaredoxin)	2.99	0.75	#NUM!	GLRX2,PNP,GSTO1
Integrin Signaling	2.97	0.122	1	MAP2K4,MPRIP,ARF1,ITGA3,AKT1,MAPK3,ARF4,PFN2,PIK3R2,ITGB4,MAP2K1,NRAS,ASAP1,RHOC,ARPC5L,ACTB,BCAR3,MYL9,DOCK1,RND3,ARF3,IRS1,CAPN1,PAK2,ZYX,CAPN2,ACTG1
Salvage Pathways of Pyrimidine Ribonucleotides	2.87	0.155	0.775	MAP2K4,APOBEC3B,CDK7,UPP1,MAPK6,PLK1,NME3,CDK8,MAPK3,PAK2,GRK6,MAP2K3,NEK2,UCKL1,MAP2K1
Remodeling of Epithelial Adherens Junctions	2.85	0.174	#NUM!	RAB5A,TUBB6,ARPC5L,TUBB4B,ACTB,MAPRE1,TUBB2A,CBLL1,TUBA4A,ZYX,TUBA1C,ACTG1
EGF Signaling	2.79	0.171	-0.577	MAP2K4,FOS,CSNK2A2,JUN,AKT1,IRS1,MAPK3,ITPR3,STAT3,PIK3R2,MAP2K1,EGFR
Superpathway of Cholesterol Biosynthesis	2.79	0.25	2.646	FDFT1,SQLE,IDI1,MSMO1,HMGCR,HMGCS1,CYP51A1
Sertoli Cell-Sertoli Cell Junction Signaling	2.78	0.126	#NUM!	MAP2K4,PRKACB,NRAS,TUBB4B,TJP1,ACTB,TUBB2A,NECTIN3,TUBA4A,SYMPK,OCLN,ITGA3,JUN,AKT1,TUBB6,KEAP1,MAPK3,PRKACA,TUBA1C,MAP2K3,MAP2K1,ACTG1,PRKAR1A
Apelin Adipocyte Signaling Pathway	2.76	0.162	0.832	PRKACB,MGST1,PRKAB2,GPX1,MAPK6,SOD1,GNAI2,GNAI3,MAPK3,CAT,PRKACA,GSTK1,PRKAR1A
Cell Cycle Regulation by BTG Family Proteins	2.67	0.216	1	PPP2CB,E2F6,CCNE1,PPP2R2A,PPP2CA,BTG1,HOXB9,NOCT
Pancreatic Adenocarcinoma Signaling	2.67	0.139	-1.291	MAP2K4,TP53,PLD3,HBEGF,MDM2,STAT3,BCL2L1,HMOX1,E2F6,CCNE1,AKT1,IRS1,MAPK3,TGFA,PIK3R2,MAP2K1,EGFR
Protein Kinase A Signaling	2.65	0.103	-0.333	PRKACB,PDIA3,DUSP6,PTPRF,DUSP2,AKAP17A,YWHAQ,CDC25B,PLCD3,DUSP5,GYS1,GDE1,PPP3R1,MAPK3,H1FX,MAP2K1,PPP3CA,CDC25A,YWHAG,CREB3,PYGB,PDE4B,MYL9,GNAI2,CALM1 (includes others),GNAI3,ADD3,PTPRU,DUSP1,FLNC,ITPR3,PRKACA,PLCB3,DUSP4,H1F0,SFN,CDC26,PTPRA,TCF7L2,AKAP1,PRKAR1A
Pyridoxal 5'-phosphate Salvage Pathway	2.56	0.169	0.905	MAP2K4,CDK8,CDK7,MAPK3,PAK2,GRK6,MAPK6,MAP2K3,PLK1,NEK2,MAP2K1
Endocannabinoid Cancer Inhibition Pathway	2.53	0.127	2.236	MAP2K4,PRKACB,ATF3,PRKAB2,DDIT3,CREB3,TRIB3,GNAI2,GNAI3,CCNE1,AKT1,IRS1,MAPK3,PRKACA,MAP2K3,PIK3R2,MAP2K1,AKT1S1,TCF7L2,PRKAR1A
Endocannabinoid Developing Neuron Pathway	2.44	0.133	0.535	MAP2K4,PRKACB,NRAS,CREB3,MAPK6,STAT3,GNAI2,GNAI3,AKT1,MAPK3,IRS1,PRKACA,MAP2K3,PIK3R2,MAP2K1,AKT1S1,PRKAR1A
FAK Signaling	2.44	0.14	#NUM!	NRAS,ASAP1,ACTB,DOCK1,ITGA3,AKT1,MAPK3,CAPN1,IRS1,PAK2,CAPN2,PIK3R2,ACTG1,MAP2K1,EGFR
CXCR4 Signaling	2.43	0.122	0.688	MAP2K4,NRAS,RHOC,EGR1,GNAI2,MYL9,ELMO3,FOS,GNAI3,DOCK1,AKT1,JUN,RND3,IRS1,MAPK3,PAK2,ITPR3,LYN,PLCB3,PIK3R2,MAP2K1
Virus Entry via Endocytic Pathways	2.42	0.136	#NUM!	AP3S1,AP2A1,NRAS,ACTB,CLTB,CLTC,ITGA3,CD55,AP1G2,FLNC,IRS1,TFRC,PIK3R2,ITGB4,ACTG1,AP1G1
UVB-Induced MAPK Signaling	2.4	0.162	-0.302	MAP2K4,TP53,FOS,JUN,AKT1,IRS1,MAPK3,PIK3R2,MAP2K1,EIF4E,EGFR
AMPK Signaling	2.39	0.114	-0.894	PRKACB,PFKFB3,RAB1A,PRKAB2,SLC2A1,PPP2R2A,PPP2CA,ACTB,CREB3,PFKL,PFKM,PPP2CB,AKT1,GYS1,PCK2,IRS1,SIRT1,FOXO3,PRKACA,MAP2K3,SMARCC2,PIK3R2,HMGCR,AKT1S1,PRKAR1A
Epoxysqualene Biosynthesis	2.38	1	#NUM!	FDFT1,SQLE
Adenine and Adenosine Salvage I	2.38	1	#NUM!	PNP,APRT
Mechanisms of Viral Exit from Host Cells	2.38	0.195	#NUM!	VPS25,CHMP2B,VPS28,ACTB,CHMP4C,LMNB2,SH3GLB2,ACTG1
IL-17A Signaling in Gastric Cells	2.36	0.24	0.816	MAP2K4,FOS,CXCL8,JUN,MAPK3,EGFR
UDP-N-acetyl-D-glucosamine Biosynthesis II	2.33	0.5	#NUM!	GFPT1,GNPNAT1,UAP1
HGF Signaling	2.31	0.132	-0.577	ETS1,MAP2K4,NRAS,STAT3,ELF4,DOCK1,FOS,ITGA3,JUN,AKT1,ETS2,IRS1,MAPK3,PIK3R2,MAP2K1,ELK3
Amyloid Processing	2.31	0.176	0	PRKACB,CSNK2A2,AKT1,CAPN1,MAPK3,PRKACA,NCSTN,CAPN2,PRKAR1A
Molecular Mechanisms of Cancer	2.27	0.099	#NUM!	PRKACB,MAP2K4,BMP4,WNT16,NCSTN,CDK10,CDC25B,E2F6,ARHGEF19,ITGA3,AKT1,CDK8,JUN,MAPK3,PIK3R2,MAP2K1,CDC25A,TP53,PMAIP1,LRP5,NRAS,HAT1,RHOC,CDK7,DVL1,MDM2,GNAI2,GNAI3,FOS,BCL2L1,CCNE1,RND3,IRS1,PAK2,FZD6,PRKACA,PLCB3,MAP2K3,PRKAR1A
Glycolysis I	2.27	0.231	0.816	GPI,ENO2,ALDOA,PFKL,ALDOC,PFKM
GM-CSF Signaling	2.25	0.148	-1.265	ETS1,BCL2L1,NRAS,AKT1,PPP3R1,IRS1,MAPK3,LYN,STAT3,PIK3R2,MAP2K1,PPP3CA
Cleavage and Polyadenylation of Pre-mRNA	2.25	0.333	#NUM!	PAPOLA,CPSF2,CPSF1,CSTF3
GADD45 Signaling	2.22	0.263	#NUM!	TP53,CCNE1,GADD45B,GADD45A,CCNB1
DNA damage-induced 14-3-3σ Signaling	2.22	0.263	#NUM!	TP53,CCNE1,AKT1,SFN,CCNB1
Mouse Embryonic Stem Cell Pluripotency	2.18	0.132	-2.324	TP53,ID2,NRAS,BMP4,DVL1,STAT3,ID3,ID1,AKT1,MAPK3,IRS1,FZD6,PIK3R2,MAP2K1,TCF7L2
GNRH Signaling	2.17	0.118	0.688	MAP2K4,PRKACB,NRAS,EGR1,CREB3,HBEGF,GNAI2,FOS,GNAI3,CALM1 (includes others),JUN,MAPK3,PAK2,ITPR3,PRKACA,PLCB3,MAP2K3,MAP2K1,EGFR,PRKAR1A
CDK5 Signaling	2.12	0.133	0.277	PRKACB,PPP2CB,LAMA5,ITGA3,NRAS,PPP2R2A,PPP2CA,CAPN1,MAPK3,EGR1,PRKACA,MAPK6,MAP2K1,PRKAR1A
Cholesterol Biosynthesis I	2.11	0.308	2	SQLE,FDFT1,MSMO1,CYP51A1
Cholesterol Biosynthesis II (via 24,25-dihydrolanosterol)	2.11	0.308	2	SQLE,FDFT1,MSMO1,CYP51A1
Cholesterol Biosynthesis III (via Desmosterol)	2.11	0.308	2	SQLE,FDFT1,MSMO1,CYP51A1
Cancer Drug Resistance By Drug Efflux	2.09	0.164	#NUM!	TP53,NRAS,AKT1,ABCC2,MAPK3,FOXO3,MDM2,PIK3R2,MAP2K1
ErbB Signaling	2.09	0.132	1.069	MAP2K4,FOS,AKT1,JUN,NRAS,IRS1,MAPK3,PAK2,TGFA,HBEGF,MAP2K3,PIK3R2,MAP2K1,EGFR
ILK Signaling	2.07	0.112	0	MAP2K4,PPP2CA,PPP2R2A,RHOC,ACTB,CREB3,MYL9,PPP2CB,FOS,DOCK1,AKT1,JUN,CFL2,RND3,FLNC,IRS1,MAPK3,PIK3R2,ITGB4,TMSB10/TMSB4X,ACTG1,NACA
P2Y Purigenic Receptor Signaling Pathway	2.05	0.121	-0.728	GNAI2,PRKACB,GNAI3,PLCD3,FOS,JUN,AKT1,NRAS,PDIA3,IRS1,MAPK3,CREB3,PRKACA,PLCB3,PIK3R2,MAP2K1,PRKAR1A
PPARα/RXRα Activation	2.05	0.113	-1	MAP2K4,PRKACB,NRAS,PRKAB2,PDIA3,TGS1,CAND1,NR2F1,PLCD3,HSP90B1,JUN,HSP90AB1,IRS1,MAPK3,PRKACA,PLCB3,HSP90AA1,MAP2K3,ADIPOR2,MAP2K1,PRKAR1A
Cell Cycle Control of Chromosomal Replication	2.04	0.161	#NUM!	MCM6,CDK8,CDK7,CDC6,ORC3,CDK10,DBF4,ORC1,MCM7
Hereditary Breast Cancer Signaling	2.03	0.118	#NUM!	TP53,NPM1,UBB,NRAS,GADD45B,ACTB,HDAC1,DDB2,CCNB1,POLR2C,AKT1,GADD45A,IRS1,RPS27A,SMARCC2,PIK3R2,SFN,UBC
Colanic Acid Building Blocks Biosynthesis	1.99	0.286	0	TSTA3,GPI,UGDH,GALE
Leptin Signaling in Obesity	1.97	0.136	-1.633	PRKACB,PLCD3,AKT1,PDIA3,IRS1,MAPK3,PRKACA,PLCB3,STAT3,PIK3R2,MAP2K1,PRKAR1A
Acute Myeloid Leukemia Signaling	1.95	0.131	-0.905	KITLG,MAP2K4,AKT1,NRAS,IDH3G,IRS1,MAPK3,IDH2,MAP2K3,PIK3R2,STAT3,MAP2K1,TCF7L2
tRNA Charging	1.94	0.179	0.378	CARS,RARS,YARS2,RARS2,MARS,EPRS,QARS
Superoxide Radicals Degradation	1.93	0.375	#NUM!	CAT,NQO1,SOD1
Glioma Signaling	1.92	0.123	-1	TP53,CALM1 (includes others),E2F6,RBL2,AKT1,NRAS,IDH3G,IRS1,MAPK3,TGFA,IDH2,MDM2,PIK3R2,MAP2K1,EGFR
UVC-Induced MAPK Signaling	1.9	0.163	0.707	MAP2K4,TP53,FOS,NRAS,JUN,MAPK3,MAP2K1,EGFR
IL-8 Signaling	1.9	0.108	1.279	MAP2K4,CXCL8,NRAS,PLD3,RHOC,HBEGF,CSTB,GNAI2,MYL9,HMOX1,BCL2L1,FOS,GNAI3,JUN,AKT1,RND3,IRS1,MAPK3,PAK2,PIK3R2,MAP2K1,EGFR
ERK5 Signaling	1.9	0.145	1.265	YWHAQ,FOS,NRAS,YWHAG,AKT1,CREB3,FOXO3,FOSL1,SFN,EGFR
Estrogen Receptor Signaling	1.9	0.119	#NUM!	MED13,MED18,NRAS,CCNC,CDK7,TAF7,TAF13,MED27,GTF2B,POLR2C,CDK8,PCK2,GTF2H4,MAPK3,MED10,MAP2K1
IL-3 Signaling	1.89	0.133	-0.577	FOS,STAT6,JUN,NRAS,AKT1,PPP3R1,IRS1,MAPK3,STAT3,PIK3R2,MAP2K1,PPP3CA
Cardiac Hypertrophy Signaling	1.86	0.103	0.2	PRKACB,MAP2K4,PDIA3,EIF4E,PLCD3,AKT1,JUN,PPP3R1,MAPK3,PIK3R2,MAP2K1,PPP3CA,NRAS,RHOC,GNAI2,MYL9,CALM1 (includes others),GNAI3,RND3,IRS1,PRKACA,PLCB3,MAP2K3,PRKAR1A,HSPB1
Glioblastoma Multiforme Signaling	1.86	0.112	-0.728	TP53,NRAS,PDIA3,RHOC,WNT16,MDM2,PLCD3,E2F6,CCNE1,AKT1,RND3,IRS1,MAPK3,ITPR3,FZD6,PLCB3,PIK3R2,MAP2K1,EGFR
UVA-Induced MAPK Signaling	1.85	0.124	-1.414	MAP2K4,TP53,FOS,PLCD3,BCL2L1,JUN,NRAS,TIPARP,PDIA3,IRS1,MAPK3,PLCB3,PIK3R2,EGFR
Androgen Signaling	1.84	0.118	-1.89	GNAI2,PRKACB,HSPA4,GNAI3,CALM1 (includes others),CALR,GTF2B,POLR2C,JUN,GTF2H4,MAPK3,CDK7,PRKACA,HSP90AA1,DNAJB1,PRKAR1A
Cyclins and Cell Cycle Regulation	1.83	0.136	0.333	TP53,E2F6,PPP2CB,CCNE1,PPP2R2A,PPP2CA,CDK7,HDAC1,SKP1,CDC25A,CCNB1
α-Adrenergic Signaling	1.82	0.13	-0.707	GNAI2,PRKACB,CALM1 (includes others),GNAI3,NRAS,GYS1,MAPK3,ITPR3,PRKACA,PYGB,MAP2K1,PRKAR1A
Prostate Cancer Signaling	1.82	0.126	#NUM!	TP53,CCNE1,HSP90B1,AKT1,NRAS,HSP90AB1,IRS1,MAPK3,CREB3,HSP90AA1,MDM2,PIK3R2,MAP2K1
Iron homeostasis signaling pathway	1.81	0.117	#NUM!	ATP6V0C,ATP6V0B,ATP6V1D,BMP4,NUBP1,STAT3,SKP1,ATP6V1E1,HMOX1,FTL,MAPK3,MMS19,TFRC,STEAP3,FTH1,EGFR
Wnt/β-catenin Signaling	1.81	0.11	-1.604	SOX4,TP53,UBB,LRP5,PPP2CA,PPP2R2A,CSNK1G2,HDAC1,DVL1,WNT16,MDM2,CSNK2A2,PPP2CB,JUN,AKT1,FZD6,RPS27A,UBC,TCF7L2
HIF1α Signaling	1.8	0.119	#NUM!	TP53,NRAS,SLC2A1,MAPK6,MMP10,MDM2,ELOC,JUN,AKT1,EGLN1,MAPK3,IRS1,HSP90AA1,PIK3R2,LDHA
SPINK1 General Cancer Pathway	1.79	0.134	-2.111	MT2A,NRAS,AKT1,MT1X,IRS1,MAPK3,STAT3,PIK3R2,MAP2K1,MT1E,EGFR
Regulation of the Epithelial-Mesenchymal Transition Pathway	1.79	0.107	#NUM!	ETS1,MAP2K4,ADAM17,ID2,NRAS,EGR1,DVL1,PARD6B,NCSTN,WNT16,STAT3,PYGO2,AKT1,IRS1,MAPK3,FZD6,MAP2K3,PIK3R2,MAP2K1,TCF7L2,EGFR
Heme Biosynthesis II	1.77	0.333	#NUM!	UROD,ALAS1,CPOX
Vitamin-C Transport	1.77	0.25	#NUM!	SLC2A1,TXN,TXNRD1,GSTO1
GPCR-Mediated Integration of Enteroendocrine Signaling Exemplified by an L Cell	1.73	0.137	-1.265	GNAI2,PRKACB,GNAI3,PLCD3,GAL,PDIA3,ITPR3,PRKACA,PLCB3,PRKAR1A
Xenobiotic Metabolism Signaling	1.72	0.097	#NUM!	MAP2K4,PPP2R2A,PPP2CA,ABCC2,GCLC,PTGES3,CUL3,HMOX1,HSP90B1,HSP90AB1,ALDH1A3,KEAP1,MAPK3,PIK3R2,MAP2K1,CITED2,ALDH7A1,GSTK1,MGST1,NRAS,NQO1,GSTO1,PPP2CB,FTL,IRS1,CAT,HSP90AA1,MAP2K3,DNAJC7
Neurotrophin/TRK Signaling	1.72	0.131	0.905	MAP2K4,FOS,JUN,NRAS,AKT1,IRS1,MAPK3,CREB3,MAP2K3,PIK3R2,MAP2K1
Superpathway of Inositol Phosphate Compounds	1.71	0.101	0	WBP11,PPP1R12C,INPPL1,PPP4R1,PTPRF,DUSP2,CDC25B,PLCD3,SET,PIP5K1A,DUSP5,PI4K2A,DUSP1,IRS1,ITPKC,SSH3,PGAM5,PLCB3,PALD1,PIK3R2,PIP4K2A,PPP3CA,EGFR,CDC25A
HMGB1 Signaling	1.7	0.113	1.291	MAP2K4,CXCL8,NRAS,RHOC,HAT1,FOS,JUN,AKT1,RND3,MAPK3,IRS1,MAP2K3,PIK3R2,SERPINE1,MAP2K1,KAT2A
Non-Small Cell Lung Cancer Signaling	1.69	0.129	-0.905	TP53,NRAS,AKT1,IRS1,MAPK3,ITPR3,FOXO3,TGFA,PIK3R2,MAP2K1,EGFR
Heme Biosynthesis from Uroporphyrinogen-III I	1.64	0.5	#NUM!	UROD,CPOX
Glutathione Redox Reactions II	1.64	0.5	#NUM!	GSR,PDIA3
Antioxidant Action of Vitamin C	1.63	0.119	0.333	MAP2K4,HMOX1,PLCD3,PLD3,SLC2A1,PDIA3,ABHD3,MAPK3,PLCB3,TXN,TXNRD1,GSTO1,PAFAH1B3
Lipid Antigen Presentation by CD1	1.63	0.192	#NUM!	CALR,AP2A1,AP1G2,PDIA3,CANX
Gluconeogenesis I	1.63	0.192	2.236	GPI,ENO2,ALDOA,ME1,ALDOC
PDGF Signaling	1.62	0.122	0.577	MAP2K4,FOS,CSNK2A2,JUN,NRAS,ABL2,IRS1,MAPK3,INPPL1,STAT3,PIK3R2,MAP2K1
Role of p14/p19ARF in Tumor Suppression	1.62	0.156	0.447	TP53,NPM1,NPM3,IRS1,SENP3,MDM2,PIK3R2
Chemokine Signaling	1.59	0.13	0.632	GNAI2,FOS,CALM1 (includes others),GNAI3,JUN,NRAS,MPRIP,MAPK3,PLCB3,MAP2K1
B Cell Receptor Signaling	1.59	0.103	0.894	ETS1,MAP2K4,NRAS,EGR1,CREB3,INPPL1,BCL2L1,CALM1 (includes others),AKT1,JUN,CFL2,BCL10,IRS1,PPP3R1,MAPK3,LYN,MAP2K3,PIK3R2,MAP2K1,PPP3CA
Adipogenesis pathway	1.58	0.112	#NUM!	TP53,BMP4,DDIT3,HAT1,CDK7,HDAC1,XBP1,NOCT,AKT1,SREBF1,GTF2H4,KLF5,SIRT1,FZD6,KAT2A
VEGF Signaling	1.57	0.117	0	NRAS,ACTB,EIF2S1,BCL2L1,AKT1,EIF1,MAPK3,IRS1,FOXO3,PIK3R2,SFN,ACTG1,MAP2K1
Adrenomedullin signaling pathway	1.57	0.101	-0.447	ADM,CRCP,MAP2K4,PRKACB,NRAS,PDIA3,MAPK6,FOS,PLCD3,CALM1 (includes others),AKT1,IRS1,MAPK3,ITPR3,PRKACA,PLCB3,SMARCC2,MAP2K3,PIK3R2,MAP2K1,PRKAR1A
D-myo-inositol (1,4,5)-Trisphosphate Biosynthesis	1.56	0.185	0.447	PLCD3,PIP5K1A,PI4K2A,PLCB3,PIP4K2A
Insulin Receptor Signaling	1.55	0.109	0	SCNN1A,PRKACB,GYS1,AKT1,NRAS,IRS1,MAPK3,FOXO3,PRKACA,INPPL1,PIK3R2,VAMP2,MAP2K1,PTPRF,EIF4E,PRKAR1A
Opioid Signaling Pathway	1.54	0.0976	-0.408	MAP2K4,PRKACB,AP2A1,NRAS,CLTB,CREB3,CLTC,MAPK6,GNAI2,FOS,GNAI3,CALM1 (includes others),AKT1,AP1G2,PPP3R1,MAPK3,ITPR3,PRKACA,GRK6,LYN,MAP2K3,MAP2K1,PPP3CA,PRKAR1A
Role of CHK Proteins in Cell Cycle Checkpoint Control	1.53	0.14	0.378	TP53,PPP2CB,E2F6,PPP2R2A,PPP2CA,PLK1,TLK2,CDC25A
Ceramide Signaling	1.53	0.119	2.887	MAP2K4,FOS,PPP2CB,JUN,NRAS,AKT1,PPP2R2A,PPP2CA,IRS1,MAPK3,PIK3R2,MAP2K1
IL-6 Signaling	1.53	0.11	0.775	MAP2K4,CXCL8,NRAS,STAT3,CSNK2A2,FOS,JUN,AKT1,MAPK3,IRS1,MAP2K3,PIK3R2,MAP2K1,HSPB1,MCL1
Epithelial Adherens Junction Signaling	1.5	0.107	#NUM!	MYL9,AKT1,NRAS,TUBB6,TUBB4B,ARPC5L,KEAP1,ACTB,TUBB2A,NECTIN3,TUBA4A,ZYX,TUBA1C,ACTG1,TCF7L2,EGFR
JAK/Stat Signaling	1.49	0.121	-0.905	FOS,STAT6,BCL2L1,JUN,NRAS,AKT1,IRS1,MAPK3,STAT3,PIK3R2,MAP2K1
eNOS Signaling	1.49	0.103	-3.606	PRKACB,PRKAB2,HSPA14,HSPA1A/HSPA1B,HSPA6,HSPA5,HSPA8,HSPA4,CALM1 (includes others),HSP90B1,AKT1,HSP90AB1,IRS1,ITPR3,PRKACA,HSP90AA1,PIK3R2,PRKAR1A
Synaptic Long Term Potentiation	1.48	0.111	-1.069	PRKACB,PLCD3,CALM1 (includes others),NRAS,PDIA3,PPP3R1,MAPK3,ITPR3,CREB3,PRKACA,PLCB3,MAP2K1,PPP3CA,PRKAR1A
D-myo-inositol-5-phosphate Metabolism	1.48	0.105	0.243	WBP11,PPP1R12C,PPP4R1,PTPRF,DUSP2,CDC25B,PLCD3,SET,DUSP5,DUSP1,PGAM5,SSH3,PLCB3,PALD1,PIP4K2A,PPP3CA,CDC25A
Antigen Presentation Pathway	1.47	0.158	#NUM!	CALR,PSMB5,PDIA3,CANX,PSMB6,TAPBP
Nitric Oxide Signaling in the Cardiovascular System	1.46	0.113	-1.387	PRKACB,CALM1 (includes others),HSP90B1,AKT1,HSP90AB1,IRS1,MAPK3,ITPR3,PRKACA,HSP90AA1,PIK3R2,MAP2K1,PRKAR1A
Dopamine-DARPP32 Feedback in cAMP Signaling	1.46	0.104	-0.728	PRKACB,PPP2CA,PDIA3,PPP2R2A,CSNK1G2,CREB3,GNAI2,PPP2CB,PLCD3,GNAI3,CALM1 (includes others),PPP3R1,ITPR3,PRKACA,PLCB3,PPP3CA,PRKAR1A
Fcγ Receptor-mediated Phagocytosis in Macrophages and Monocytes	1.46	0.12	0.302	HMOX1,DOCK1,PIP5K1A,AKT1,PLD3,ARPC5L,ACTB,MAPK3,LYN,PIK3R2,ACTG1
Apelin Endothelial Signaling Pathway	1.46	0.11	0	GNAI2,MAP2K4,FOS,GNAI3,CALM1 (includes others),AKT1,JUN,NRAS,PRKAB2,IRS1,MAPK3,PLCB3,PIK3R2,MAP2K1
Apelin Pancreas Signaling Pathway	1.46	0.136	0	PRKACB,MAP2K4,DDIT3,PRKAB2,IRS1,PRKACA,PIK3R2,PRKAR1A
Granzyme A Signaling	1.44	0.2	#NUM!	SET,H1FX,HMGB2,H1F0
Signaling by Rho Family GTPases	1.44	0.0952	1.964	MAP2K4,PPP1R12C,ARPC5L,RHOC,ACTB,GNAI2,STMN1,MYL9,ARHGEF19,FOS,GNAI3,ITGA3,PIP5K1A,JUN,CFL2,RND3,IRS1,MAPK3,PAK2,CDC42EP1,PIK3R2,MAP2K1,ACTG1,MSN
IL-17 Signaling	1.43	0.118	#NUM!	MAP2K4,CXCL8,JUN,NRAS,AKT1,TIMP1,IRS1,MAPK3,MAP2K3,PIK3R2,MAP2K1
Guanosine Nucleotides Degradation III	1.42	0.25	#NUM!	NT5C3A,NT5E,PNP
Renin-Angiotensin Signaling	1.39	0.108	-0.277	MAP2K4,PRKACB,FOS,JUN,NRAS,IRS1,MAPK3,ITPR3,PAK2,PRKACA,PIK3R2,STAT3,MAP2K1,PRKAR1A
Colorectal Cancer Metastasis Signaling	1.39	0.0941	-1.043	MAP2K4,TP53,PRKACB,LRP5,NRAS,RHOC,DVL1,MMP10,WNT16,STAT3,BCL2L1,FOS,JUN,AKT1,RND3,IRS1,MAPK3,FZD6,PRKACA,PIK3R2,MAP2K1,TCF7L2,EGFR,PRKAR1A
IL-2 Signaling	1.38	0.125	-0.378	FOS,CSNK2A2,JUN,NRAS,AKT1,IRS1,MAPK3,PIK3R2,MAP2K1
Cholecystokinin/Gastrin-mediated Signaling	1.37	0.112	1.155	MAP2K4,FOS,JUN,NRAS,RND3,RHOC,MAPK3,ITPR3,PLCB3,MAP2K3,MAP2K1,EGFR
IL-15 Signaling	1.36	0.119	#NUM!	STAT6,BCL2L1,CXCL8,NRAS,AKT1,IRS1,MAPK3,STAT3,PIK3R2,MAP2K1
HIPPO signaling	1.33	0.118	-2.121	YWHAQ,PPP2CB,YWHAG,DLG5,PPP2R2A,PPP2CA,SCRIB,SFN,SKP1,TP53BP2
Fatty Acid Activation	1.33	0.231	#NUM!	ACSL3,ACSL5,ACSL4
Urate Biosynthesis/Inosine 5'-phosphate Degradation	1.33	0.231	#NUM!	NT5C3A,NT5E,PNP
Mevalonate Pathway I	1.33	0.231	#NUM!	IDI1,HMGCR,HMGCS1
γ-glutamyl Cycle	1.33	0.231	#NUM!	GCLC,GCLM,GSS
Melanoma Signaling	1.31	0.127	0	TP53,AKT1,NRAS,IRS1,MAPK3,MDM2,PIK3R2,MAP2K1
Apelin Cardiac Fibroblast Signaling Pathway	1.3	0.182	-1	AKT1,CTGF,PRKAB2,SERPINE1
Regulation of IL-2 Expression in Activated and Anergic T Lymphocytes	1.3	0.116	#NUM!	MAP2K4,FOS,CALM1 (includes others),JUN,NRAS,BCL10,PPP3R1,MAPK3,MAP2K1,PPP3CA
4-1BB Signaling in T Lymphocytes	1.28	0.156	1.342	MAP2K4,JUN,MAPK3,TNFSF9,MAP2K1
Fatty Acid β-oxidation I	1.28	0.156	-0.447	ACSL3,ACSL5,ACSL4,ECI1,HADH
Zymosterol Biosynthesis	1.28	0.333	#NUM!	MSMO1,CYP51A1
Glycogen Biosynthesis II (from UDP-D-Glucose)	1.28	0.333	#NUM!	GYS1,GBE1
RhoA Signaling	1.27	0.106	2.111	MYL9,PIP5K1A,MPRIP,ABL2,CFL2,RND3,ANLN,ARPC5L,ACTB,PFN2,CDC42EP1,ACTG1,MSN
PXR/RXR Activation	1.24	0.123	#NUM!	PRKACB,AKT1,PCK2,ABCC2,FOXO3,PRKACA,ALAS1,PRKAR1A
Rac Signaling	1.24	0.105	0.832	MAP2K4,PIP5K1A,ITGA3,JUN,NRAS,CFL2,ARPC5L,IRS1,MAPK3,PAK2,BRK1,PIK3R2,MAP2K1
CCR3 Signaling in Eosinophils	1.23	0.102	0	MPRIP,NRAS,GNAI2,CALM1 (includes others),GNAI3,CFL2,MAPK3,IRS1,PAK2,ITPR3,PLCB3,PIK3R2,CCL26,MAP2K1
Gαq Signaling	1.23	0.0988	-1	HMOX1,CALM1 (includes others),RGS2,GYS1,AKT1,PLD3,RND3,RHOC,PPP3R1,IRS1,MAPK3,ITPR3,PLCB3,PIK3R2,MAP2K1,PPP3CA
Myc Mediated Apoptosis Signaling	1.23	0.117	#NUM!	YWHAQ,MAP2K4,TP53,NRAS,YWHAG,AKT1,IRS1,PIK3R2,SFN
Role of NFAT in Cardiac Hypertrophy	1.23	0.0929	-1.342	MAP2K4,PRKACB,NRAS,PDIA3,HDAC1,GNAI2,PLCD3,GNAI3,CALM1 (includes others),AKT1,IRS1,MAPK3,PPP3R1,ITPR3,PRKACA,PLCB3,MAP2K3,PIK3R2,MAP2K1,PPP3CA,PRKAR1A
Regulation of Actin-based Motility by Rho	1.22	0.112	2.53	MYL9,ITGA3,PIP5K1A,MPRIP,RND3,RHOC,ARPC5L,ACTB,PAK2,PFN2
Chronic Myeloid Leukemia Signaling	1.22	0.106	#NUM!	TP53,E2F6,BCL2L1,RBL2,NRAS,AKT1,IRS1,MAPK3,HDAC1,MDM2,PIK3R2,MAP2K1
CTLA4 Signaling in Cytotoxic T Lymphocytes	1.21	0.109	#NUM!	PPP2CB,AP2A1,AP1G2,AKT1,PPP2R2A,PPP2CA,IRS1,CLTC,CLTB,PIK3R2,AP1G1
Pyrimidine Ribonucleotides Interconversion	1.21	0.136	-0.816	SMARCA1,NME3,RECQL4,ENTPD6,CTPS1,RECQL
Ovarian Cancer Signaling	1.2	0.0993	-1.897	PRKACB,TP53,NRAS,DVL1,WNT16,AKT1,MAPK3,IRS1,PRKACA,FZD6,PIK3R2,MAP2K1,TCF7L2,PRKAR1A,EGFR
3-phosphoinositide Biosynthesis	1.19	0.0941	0.229	WBP11,PPP1R12C,PPP4R1,PTPRF,DUSP2,CDC25B,SET,PIP5K1A,DUSP5,PI4K2A,DUSP1,IRS1,SSH3,PGAM5,PALD1,PIK3R2,PPP3CA,EGFR,CDC25A
Methylthiopropionate Biosynthesis	1.19	1	#NUM!	ADI1
Xanthine and Xanthosine Salvage	1.19	1	#NUM!	PNP
Asparagine Biosynthesis I	1.19	1	#NUM!	ASNS
UDP-N-acetyl-D-galactosamine Biosynthesis I	1.19	1	#NUM!	GALE
Axonal Guidance Signaling	1.18	0.0823	#NUM!	PRKACB,ADAM17,BMP4,PDIA3,SEMA6B,WNT16,EIF4E,PLCD3,ITGA3,AKT1,CFL2,PPP3R1,MAPK3,ADAM19,PFN2,PSMD14,PLXNB2,TUBA1C,PIK3R2,MAP2K1,PPP3CA,NRAS,TUBB4B,ARPC5L,TUBB2A,TUBA4A,MMP10,GNAI2,MYL9,DOCK1,GNAI3,TUBB6,IRS1,PAK2,ADAM10,FZD6,RTN4,PRKACA,PLCB3,SEMA7A,PRKAR1A
IL-22 Signaling	1.18	0.167	-1	MAP2K4,AKT1,MAPK3,STAT3
Glutathione Redox Reactions I	1.18	0.167	0	GSR,MGST1,GPX1,GSTK1
Cell Cycle: G1/S Checkpoint Regulation	1.18	0.119	-1.89	TP53,E2F6,CCNE1,RBL2,HDAC1,MDM2,SKP1,CDC25A
RAR Activation	1.18	0.0947	#NUM!	NR2F1,PRKACB,MAP2K4,CSNK2A2,FOS,JUN,AKT1,GTF2H4,DUSP1,ALDH1A3,CDK7,ACTB,PRKACA,SMARCC2,PIK3R2,MAP2K1,CITED2,PRKAR1A
Apelin Cardiomyocyte Signaling Pathway	1.17	0.104	-1.155	GNAI2,MYL9,GNAI3,PLCD3,AKT1,PDIA3,IRS1,MAPK3,CAT,MAPK6,PLCB3,PIK3R2
Role of MAPK Signaling in the Pathogenesis of Influenza	1.17	0.114	#NUM!	MAP2K4,NRAS,AKT1,ABHD3,MAPK3,MAP2K3,MAP2K1,RABGEF1,PAFAH1B3
Sperm Motility	1.16	0.102	-1.941	PRKACB,TWF1,PDIA3,ABHD3,PDE4B,CALM1 (includes others),PLCD3,ITPR3,PRKACA,PLCB3,PRKAR1A,PAFAH1B3,PTK7
Superpathway of Serine and Glycine Biosynthesis I	1.15	0.286	#NUM!	PHGDH,SHMT2
Thioredoxin Pathway	1.15	0.286	#NUM!	TXN,TXNRD1
Actin Cytoskeleton Signaling	1.15	0.0909	1.091	NRAS,MPRIP,ARPC5L,ACTB,BRK1,MYL9,DOCK1,PIP5K1A,ITGA3,DIAPH1,CFL2,IRS1,MAPK3,PAK2,SSH3,PFN2,PIK3R2,TMSB10/TMSB4X,MAP2K1,ACTG1,MSN
RANK Signaling in Osteoclasts	1.14	0.106	-0.302	MAP2K4,FOS,CALM1 (includes others),JUN,AKT1,PPP3R1,IRS1,MAPK3,PIK3R2,MAP2K1,PPP3CA
Role of PI3K/AKT Signaling in the Pathogenesis of Influenza	1.14	0.112	-1.414	GNAI2,KPNA3,GNAI3,AKT1,IRS1,MAPK3,PIK3R2,IRF3,MAP2K1
FLT3 Signaling in Hematopoietic Progenitor Cells	1.14	0.109	-0.632	STAT6,NRAS,AKT1,IRS1,MAPK3,CREB3,STAT3,PIK3R2,MAP2K1,EIF4E
fMLP Signaling in Neutrophils	1.13	0.101	-0.832	GNAI2,GNAI3,CALM1 (includes others),NRAS,ARPC5L,PPP3R1,IRS1,MAPK3,ITPR3,PLCB3,PIK3R2,MAP2K1,PPP3CA
Thyroid Cancer Signaling	1.13	0.13	#NUM!	TP53,CXCL8,NRAS,MAPK3,MAP2K1,TCF7L2
Pyrimidine Ribonucleotides De Novo Biosynthesis	1.13	0.13	-0.816	SMARCA1,NME3,RECQL4,ENTPD6,CTPS1,RECQL
T Cell Receptor Signaling	1.13	0.103	#NUM!	MAP2K4,FOS,CALM1 (includes others),JUN,NRAS,BCL10,PPP3R1,IRS1,MAPK3,PIK3R2,MAP2K1,PPP3CA
CD40 Signaling	1.11	0.111	0.333	MAP2K4,FOS,JUN,IRS1,MAPK3,MAP2K3,STAT3,PIK3R2,MAP2K1
TGF-β Signaling	1.11	0.108	1.667	MAP2K4,FOS,JUN,NRAS,BMP4,MAPK3,HDAC1,MAP2K3,SERPINE1,MAP2K1
IL-7 Signaling Pathway	1.11	0.108	-0.707	JUN,AKT1,SLC2A1,IRS1,MAPK3,FOXO3,LYN,PIK3R2,MCL1,CDC25A
Adenosine Nucleotides Degradation II	1.1	0.188	#NUM!	NT5C3A,NT5E,PNP
nNOS Signaling in Neurons	1.1	0.128	#NUM!	CALM1 (includes others),PPP3R1,CAPN1,CAPN2,PPP3CA,PFKM
Cellular Effects of Sildenafil (Viagra)	1.09	0.0992	#NUM!	MYL9,PRKACB,CALM1 (includes others),PLCD3,MPRIP,PDIA3,ACTB,ITPR3,PRKACA,PLCB3,PDE4B,ACTG1,PRKAR1A
BMP signaling pathway	1.09	0.11	-0.333	MAP2K4,PRKACB,JUN,NRAS,BMP4,MAPK3,PRKACA,MAP2K1,PRKAR1A
D-myo-inositol (1,4,5,6)-Tetrakisphosphate Biosynthesis	1.09	0.0972	0.535	WBP11,PPP1R12C,PPP4R1,DUSP2,PTPRF,CDC25B,SET,DUSP5,DUSP1,PGAM5,SSH3,PALD1,PPP3CA,CDC25A
D-myo-inositol (3,4,5,6)-tetrakisphosphate Biosynthesis	1.09	0.0972	0.535	WBP11,PPP1R12C,PPP4R1,DUSP2,PTPRF,CDC25B,SET,DUSP5,DUSP1,PGAM5,SSH3,PALD1,PPP3CA,CDC25A
3-phosphoinositide Degradation	1.06	0.0949	0.258	WBP11,PPP1R12C,INPPL1,PPP4R1,PTPRF,DUSP2,CDC25B,SET,DUSP5,DUSP1,PGAM5,SSH3,PALD1,PPP3CA,CDC25A
Tec Kinase Signaling	1.06	0.0936	1.069	MAP2K4,STAT6,RHOC,ACTB,STAT3,GNAI2,GNAI3,FOS,ITGA3,RND3,IRS1,PAK2,LYN,PIK3R2,ACTG1,TNFRSF10A
HER-2 Signaling in Breast Cancer	1.04	0.104	#NUM!	TP53,CCNE1,NRAS,AKT1,IRS1,PARD6B,MDM2,PIK3R2,ITGB4,EGFR
GDNF Family Ligand-Receptor Interactions	1.04	0.107	0.707	MAP2K4,FOS,JUN,NRAS,IRS1,MAPK3,ITPR3,PIK3R2,MAP2K1
Thrombopoietin Signaling	1.04	0.111	0	FOS,NRAS,JUN,IRS1,MAPK3,PIK3R2,STAT3,MAP2K1
Endometrial Cancer Signaling	1.04	0.111	-1.134	TP53,AKT1,NRAS,IRS1,MAPK3,FOXO3,PIK3R2,MAP2K1
CD28 Signaling in T Helper Cells	1.03	0.097	0.277	MAP2K4,CALM1 (includes others),FOS,JUN,AKT1,ARPC5L,BCL10,IRS1,PPP3R1,ITPR3,PIK3R2,MAP2K1,PPP3CA
γ-linolenate Biosynthesis II (Animals)	1.03	0.176	#NUM!	ACSL3,ACSL5,ACSL4
Mitochondrial L-carnitine Shuttle Pathway	1.03	0.176	#NUM!	ACSL3,ACSL5,ACSL4
Superpathway of Geranylgeranyldiphosphate Biosynthesis I (via Mevalonate)	1.03	0.176	#NUM!	IDI1,HMGCR,HMGCS1
GP6 Signaling Pathway	1.02	0.0963	-1.387	LAMB2,CALM1 (includes others),LAMA5,COL6A1,AKT1,COL6A2,LAMB3,IRS1,ADAM10,LYN,PIK3R2,COL18A1,LAMC2
cAMP-mediated signaling	1.01	0.0881	-0.471	PRKACB,RGS2,DUSP6,CREB3,STAT3,PDE4B,AKAP17A,GNAI2,GNAI3,CALM1 (includes others),DUSP1,PPP3R1,GDE1,MAPK3,PRKACA,DUSP4,MAP2K1,PPP3CA,PRKAR1A,AKAP1
Assembly of RNA Polymerase II Complex	0.996	0.12	#NUM!	GTF2B,POLR2C,GTF2H4,CDK7,TAF7,TAF13
Wnt/Ca+ pathway	0.983	0.113	-1.134	PLCD3,PDIA3,DVL1,CREB3,FZD6,PLCB3,PPP3CA
Relaxin Signaling	0.979	0.092	-1.265	PRKACB,PDE4B,GNAI2,GNAI3,FOS,JUN,AKT1,MAPK3,GDE1,IRS1,PRKACA,SMARCC2,PIK3R2,MAP2K1,PRKAR1A
Estrogen-Dependent Breast Cancer Signaling	0.967	0.103	-0.333	FOS,JUN,NRAS,AKT1,IRS1,MAPK3,CREB3,PIK3R2,EGFR
Phospholipase C Signaling	0.959	0.0861	0.471	NRAS,MPRIP,PLD3,RHOC,HDAC1,CREB3,MYL9,ARHGEF19,PLCD3,HMOX1,CALM1 (includes others),ITGA3,RND3,AHNAK,PPP3R1,MAPK3,ITPR3,LYN,PLCB3,MAP2K1,PPP3CA
Phospholipases	0.959	0.111	-0.378	HMOX1,PLCD3,PLD3,ABHD3,PDIA3,PLCB3,PAFAH1B3
Regulation of Cellular Mechanics by Calpain Protease	0.959	0.111	-0.816	CCNE1,ITGA3,NRAS,MAPK3,CAPN1,CAPN2,EGFR
Sucrose Degradation V (Mammalian)	0.955	0.222	#NUM!	ALDOA,ALDOC
Amyotrophic Lateral Sclerosis Signaling	0.947	0.0973	0.302	TP53,BCL2L1,RAB5A,CAPN1,IRS1,CAT,GPX1,CAPN2,PIK3R2,SOD1,PPP3CA
Oncostatin M Signaling	0.947	0.125	0.447	MT2A,NRAS,MAPK3,STAT3,MAP2K1
CREB Signaling in Neurons	0.936	0.0868	-1.698	PRKACB,NRAS,PDIA3,CREB3,GNAI2,PLCD3,GNAI3,CALM1 (includes others),GTF2B,POLR2C,AKT1,IRS1,MAPK3,ITPR3,PRKACA,PLCB3,PIK3R2,MAP2K1,PRKAR1A
Toll-like Receptor Signaling	0.936	0.105	2	MAP2K4,FOS,UBB,JUN,TICAM1,RPS27A,MAP2K3,UBC
PPAR Signaling	0.932	0.099	-1.667	NR2F1,FOS,HSP90B1,JUN,NRAS,HSP90AB1,MAPK3,HSP90AA1,MAP2K1,CITED2
Role of NFAT in Regulation of the Immune Response	0.921	0.0881	-0.5	GNAI2,CALM1 (includes others),GNAI3,FOS,JUN,AKT1,NRAS,CSNK1G2,IRS1,PPP3R1,MAPK3,ITPR3,LYN,PLCB3,PIK3R2,MAP2K1,PPP3CA
Purine Nucleotides Degradation II (Aerobic)	0.921	0.158	#NUM!	NT5C3A,NT5E,PNP
ErbB2-ErbB3 Signaling	0.91	0.104	-1.134	AKT1,NRAS,JUN,IRS1,MAPK3,PIK3R2,STAT3,MAP2K1
CD27 Signaling in Lymphocytes	0.903	0.113	1.342	MAP2K4,FOS,BCL2L1,JUN,MAP2K3,MAP2K1
Semaphorin Signaling in Neurons	0.903	0.113	#NUM!	RND3,CFL2,RHOC,MAPK3,PAK2,SEMA7A
TNFR2 Signaling	0.903	0.133	2	MAP2K4,FOS,JUN,TBK1
UDP-D-xylose and UDP-D-glucuronate Biosynthesis	0.903	0.5	#NUM!	UGDH
Guanine and Guanosine Salvage I	0.903	0.5	#NUM!	PNP
Spermine Biosynthesis	0.903	0.5	#NUM!	SMS
Choline Degradation I	0.903	0.5	#NUM!	ALDH7A1
Alanine Degradation III	0.903	0.5	#NUM!	GPT2
Alanine Biosynthesis II	0.903	0.5	#NUM!	GPT2
GDP-L-fucose Biosynthesis I (from GDP-D-mannose)	0.903	0.5	#NUM!	TSTA3
Putrescine Biosynthesis III	0.903	0.5	#NUM!	ODC1
Glycine Biosynthesis I	0.903	0.5	#NUM!	SHMT2
Sonic Hedgehog Signaling	0.903	0.133	#NUM!	PRKACB,PRKACA,CCNB1,PRKAR1A
Glioma Invasiveness Signaling	0.886	0.103	0	NRAS,RND3,TIMP1,RHOC,IRS1,MAPK3,PLAUR,PIK3R2
MIF Regulation of Innate Immunity	0.879	0.119	1.342	MAP2K4,TP53,FOS,JUN,MAPK3
IL-1 Signaling	0.879	0.0989	0.378	GNAI2,MAP2K4,PRKACB,FOS,GNAI3,JUN,PRKACA,MAP2K3,PRKAR1A
Neuropathic Pain Signaling In Dorsal Horn Neurons	0.873	0.094	-2.111	PRKACB,FOS,PLCD3,PDIA3,IRS1,MAPK3,ITPR3,PRKACA,PLCB3,PIK3R2,PRKAR1A
Corticotropin Releasing Hormone Signaling	0.873	0.0909	-0.333	PRKACB,GNAI2,CALM1 (includes others),GNAI3,FOS,JUN,MAPK3,ITPR3,CREB3,PRKACA,SMARCC2,MAP2K1,PRKAR1A
Role of NANOG in Mammalian Embryonic Stem Cell Pluripotency	0.873	0.0923	-0.707	TP53,NRAS,AKT1,BMP4,IRS1,MAPK3,DVL1,FZD6,WNT16,STAT3,PIK3R2,MAP2K1
Melanocyte Development and Pigmentation Signaling	0.854	0.0952	-1.265	KITLG,PRKACB,NRAS,IRS1,MAPK3,CREB3,PRKACA,PIK3R2,MAP2K1,PRKAR1A
ErbB4 Signaling	0.842	0.1	-0.378	ADAM17,AKT1,NRAS,IRS1,MAPK3,NCSTN,PIK3R2,MAP2K1
Endothelin-1 Signaling	0.839	0.0854	-0.243	NRAS,PLD3,ABHD3,PDIA3,MAPK6,GNAI2,FOS,PLCD3,GNAI3,HMOX1,JUN,IRS1,MAPK3,ITPR3,PLCB3,PIK3R2,PAFAH1B3
Synaptic Long Term Depression	0.83	0.086	-0.775	GNAI2,PPP2CB,PLCD3,GNAI3,NRAS,ABHD3,PDIA3,PPP2R2A,PPP2CA,MAPK3,ITPR3,LYN,PLCB3,SMARCC2,MAP2K1,PAFAH1B3
Pentose Phosphate Pathway	0.807	0.182	#NUM!	PGLS,TALDO1
Paxillin Signaling	0.801	0.0909	0.632	MAP2K4,DOCK1,ITGA3,NRAS,ARF1,ACTB,IRS1,PAK2,PIK3R2,ITGB4,ACTG1
LPS-stimulated MAPK Signaling	0.799	0.0947	1	MAP2K4,FOS,JUN,NRAS,IRS1,MAPK3,MAP2K3,PIK3R2,MAP2K1
RhoGDI Signaling	0.796	0.0857	-1.941	GNAI2,MYL9,ARHGEF19,GNAI3,ITGA3,PIP5K1A,PPP1R12C,CFL2,RND3,ARPC5L,RHOC,ACTB,PAK2,ACTG1,MSN
Role of IL-17A in Arthritis	0.785	0.1	#NUM!	MAP2K4,CXCL8,IRS1,MAPK3,MAP2K3,PIK3R2,MAP2K1
PAK Signaling	0.78	0.0917	0.333	MAP2K4,MYL9,ITGA3,NRAS,CFL2,IRS1,MAPK3,PAK2,PIK3R2,MAP2K1
Apoptosis Signaling	0.777	0.0938	-0.333	MAP2K4,TP53,BCL2L1,NRAS,CAPN1,MAPK3,CAPN2,MAP2K1,MCL1
PTEN Signaling	0.767	0.0894	0	CSNK2A2,BCL2L1,ITGA3,NRAS,AKT1,MAPK3,FOXO3,INPPL1,PIK3R2,MAP2K1,EGFR
CNTF Signaling	0.762	0.0986	-1.134	AKT1,NRAS,IRS1,MAPK3,PIK3R2,STAT3,MAP2K1
DNA Methylation and Transcriptional Repression Signaling	0.759	0.118	#NUM!	CHD3,MTA1,HDAC1,DNMT1
Inhibition of Angiogenesis by TSP1	0.759	0.118	0	MAP2K4,TP53,AKT1,JUN
Methylglyoxal Degradation I	0.742	0.333	#NUM!	GLO1
S-methyl-5-thio-α-D-ribose 1-phosphate Degradation	0.742	0.333	#NUM!	ADI1
L-cysteine Degradation III	0.742	0.333	#NUM!	GOT1
D-glucuronate Degradation I	0.742	0.333	#NUM!	CRYL1
Hypusine Biosynthesis	0.742	0.333	#NUM!	DHPS
Glutamate Degradation II	0.742	0.333	#NUM!	GOT1
S-adenosyl-L-methionine Biosynthesis	0.742	0.333	#NUM!	MAT2A
N-acetylglucosamine Degradation I	0.742	0.333	#NUM!	GNPDA1
Aspartate Biosynthesis	0.742	0.333	#NUM!	GOT1
Role of Osteoblasts, Osteoclasts and Chondrocytes in Rheumatoid Arthritis	0.733	0.0809	#NUM!	MAP2K4,ADAM17,LRP5,BMP4,DVL1,WNT16,FOS,CALM1 (includes others),ITGA3,AKT1,JUN,IRS1,PPP3R1,MAPK3,FZD6,MAP2K3,PIK3R2,PPP3CA,TCF7L2
Nucleotide Excision Repair Pathway	0.728	0.114	#NUM!	POLR2C,GTF2H4,CDK7,RAD23B
SAPK/JNK Signaling	0.728	0.0893	0	MAP4K2,MAP2K4,TP53,MINK1,JUN,NRAS,GADD45A,IRS1,DUSP4,PIK3R2
Sphingosine-1-phosphate Signaling	0.721	0.0873	-0.905	GNAI2,GNAI3,PLCD3,AKT1,RND3,PDIA3,RHOC,IRS1,MAPK3,PLCB3,PIK3R2
TR/RXR Activation	0.708	0.09	#NUM!	LDLR,AKT1,SLC2A1,SREBF1,SREBF2,IRS1,MDM2,PIK3R2,ME1
PCP pathway	0.701	0.0984	0	MAP2K4,JUN,DVL1,FZD6,WNT16,PFN2
Role of Macrophages, Fibroblasts and Endothelial Cells in Rheumatoid Arthritis	0.699	0.0774	#NUM!	MAP2K4,PDIA3,CEBPZ,WNT16,PLCD3,AKT1,JUN,PPP3R1,MAPK3,PIK3R2,MAP2K1,PPP3CA,CXCL8,LRP5,NRAS,CREB3,DVL1,STAT3,FOS,CALM1 (includes others),IRS1,FZD6,PLCB3,MAP2K3,TCF7L2
Assembly of RNA Polymerase III Complex	0.693	0.154	#NUM!	GTF3C3,BRF2
Choline Biosynthesis III	0.693	0.154	#NUM!	HMOX1,PLD3
Thrombin Signaling	0.688	0.0806	-0.775	MYL9,GNAI2,GNAI3,PLCD3,AKT1,MPRIP,NRAS,RND3,RHOC,PDIA3,IRS1,MAPK3,ITPR3,PLCB3,PIK3R2,MAP2K1,EGFR
Erythropoietin Signaling	0.684	0.0909	#NUM!	FOS,AKT1,NRAS,JUN,IRS1,MAPK3,PIK3R2,MAP2K1
Actin Nucleation by ARP-WASP Complex	0.678	0.0968	1.633	ITGA3,NRAS,PPP1R12C,RND3,RHOC,ARPC5L
Complement System	0.67	0.108	#NUM!	CD59,CD55,C1QBP,CD46
Role of JAK family kinases in IL-6-type Cytokine Signaling	0.664	0.12	#NUM!	MAP2K4,MAPK3,STAT3
CDP-diacylglycerol Biosynthesis I	0.664	0.12	#NUM!	LPCAT1,AGPAT1,GPAT3
Ethanol Degradation IV	0.664	0.12	#NUM!	ALDH1A3,CAT,ALDH7A1
TNFR1 Signaling	0.66	0.1	1.342	MAP4K2,MAP2K4,FOS,JUN,PAK2
Activation of IRF by Cytosolic Pattern Recognition Receptors	0.658	0.0952	0.816	MAP2K4,JUN,PPIB,MAVS,TBK1,IRF3
Prolactin Signaling	0.633	0.0879	0	FOS,NRAS,JUN,IRS1,MAPK3,PIK3R2,STAT3,MAP2K1
Estrogen-mediated S-phase Entry	0.631	0.115	#NUM!	E2F6,CCNE1,CDC25A
Pentose Phosphate Pathway (Oxidative Branch)	0.631	0.25	#NUM!	PGLS
Heme Degradation	0.631	0.25	#NUM!	HMOX1
Ascorbate Recycling (Cytosolic)	0.631	0.25	#NUM!	GSTO1
Proline Biosynthesis I	0.631	0.25	#NUM!	PYCR1
L-cysteine Degradation I	0.631	0.25	#NUM!	GOT1
N-acetylglucosamine Degradation II	0.631	0.25	#NUM!	GNPDA1
Fatty Acid β-oxidation III (Unsaturated, Odd Number)	0.631	0.25	#NUM!	ECI1
Apelin Liver Signaling Pathway	0.631	0.115	#NUM!	MAP2K4,IRS1,COL18A1
G Beta Gamma Signaling	0.622	0.084	-1.265	GNAI2,PRKACB,GNAI3,NRAS,AKT1,MAPK3,PRKACA,HBEGF,EGFR,PRKAR1A
Inhibition of Matrix Metalloproteases	0.616	0.103	0	ADAM17,TIMP1,ADAM10,MMP10
FGF Signaling	0.616	0.087	-0.707	AKT1,IRS1,MAPK3,CREB3,MAP2K3,PIK3R2,STAT3,MAP2K1
Calcium-induced T Lymphocyte Apoptosis	0.599	0.0909	-0.447	CALM1 (includes others),PPP3R1,ITPR3,HDAC1,CAPN2,PPP3CA
Glycogen Degradation III	0.599	0.133	#NUM!	GAA,PYGB
Phosphatidylglycerol Biosynthesis II (Non-plastidic)	0.599	0.111	#NUM!	LPCAT1,AGPAT1,GPAT3
Role of BRCA1 in DNA Damage Response	0.588	0.0875	-1.342	TP53,E2F6,RBL2,GADD45A,ACTB,SMARCC2,PLK1
IL-17A Signaling in Airway Cells	0.588	0.0875	-1.134	MAP2K4,AKT1,IRS1,MAPK3,PIK3R2,STAT3,MAP2K1
Bladder Cancer Signaling	0.583	0.0851	#NUM!	TP53,CXCL8,NRAS,MAPK3,MMP10,MDM2,MAP2K1,EGFR
Systemic Lupus Erythematosus Signaling	0.577	0.0763	#NUM!	NRAS,SNRPF,SNRPE,PRPF4,FOS,PRPF18,AKT1,JUN,MAPK3,IRS1,SNRPB2,LYN,SF3B4,LSM7,PIK3R2,LSM3,SNRPA1,PRPF38A
Docosahexaenoic Acid (DHA) Signaling	0.572	0.0926	#NUM!	BCL2L1,AKT1,IRS1,BIK,PIK3R2
IL-15 Production	0.57	0.107	#NUM!	TWF1,IRF3,PTK7
PEDF Signaling	0.569	0.0842	-1.414	TP53,BCL2L1,AKT1,NRAS,IRS1,MAPK3,PIK3R2,TCF7L2
Role of PKR in Interferon Induction and Antiviral Response	0.567	0.0976	#NUM!	TP53,AKT1,MAP2K3,EIF2S1
Granzyme B Signaling	0.558	0.125	#NUM!	NUMA1,LMNB2
Chondroitin Sulfate Degradation (Metazoa)	0.558	0.125	#NUM!	HYAL2,GM2A
Trehalose Degradation II (Trehalase)	0.547	0.2	#NUM!	HK2
Creatine-phosphate Biosynthesis	0.547	0.2	#NUM!	CKB
Serine Biosynthesis	0.547	0.2	#NUM!	PHGDH
Tetrapyrrole Biosynthesis II	0.547	0.2	#NUM!	ALAS1
Lysine Degradation II	0.547	0.2	#NUM!	ALDH7A1
Myo-inositol Biosynthesis	0.547	0.2	#NUM!	ISYNA1
Lysine Degradation V	0.547	0.2	#NUM!	ALDH7A1
Trans, trans-farnesyl Diphosphate Biosynthesis	0.547	0.2	#NUM!	IDI1
Citrulline-Nitric Oxide Cycle	0.547	0.2	#NUM!	ASS1
Galactose Degradation I (Leloir Pathway)	0.547	0.2	#NUM!	GALE
dTMP De Novo Biosynthesis	0.547	0.2	#NUM!	SHMT2
Folate Polyglutamylation	0.547	0.2	#NUM!	SHMT2
Production of Nitric Oxide and Reactive Oxygen Species in Macrophages	0.545	0.0765	0.258	MAP2K4,PPP2CB,FOS,AKT1,JUN,RND3,PPP2R2A,RHOC,PPP2CA,IRS1,MAPK3,CAT,PIK3R2,MAP2K1,CLU
IL-10 Signaling	0.544	0.087	#NUM!	MAP2K4,FOS,HMOX1,JUN,MAP2K3,STAT3
GPCR-Mediated Nutrient Sensing in Enteroendocrine Cells	0.527	0.0804	-1.667	GNAI2,PRKACB,GNAI3,PLCD3,PDIA3,ITPR3,PRKACA,PLCB3,PRKAR1A
Dermatan Sulfate Degradation (Metazoa)	0.521	0.118	#NUM!	HYAL2,GM2A
Fc Epsilon RI Signaling	0.517	0.0787	0.632	MAP2K4,NRAS,AKT1,IRS1,MAPK3,LYN,MAP2K3,INPPL1,PIK3R2,MAP2K1
Basal Cell Carcinoma Signaling	0.495	0.0833	-2	TP53,BMP4,DVL1,FZD6,WNT16,TCF7L2
1D-myo-inositol Hexakisphosphate Biosynthesis II (Mammalian)	0.488	0.111	#NUM!	ITPKC,INPPL1
D-myo-inositol (1,3,4)-trisphosphate Biosynthesis	0.488	0.111	#NUM!	ITPKC,INPPL1
Apelin Muscle Signaling Pathway	0.488	0.111	#NUM!	AKT1,PRKAB2
Arginine Biosynthesis IV	0.481	0.167	#NUM!	ASS1
Proline Biosynthesis II (from Arginine)	0.481	0.167	#NUM!	PYCR1
Pyruvate Fermentation to Lactate	0.481	0.167	#NUM!	LDHA
Urea Cycle	0.481	0.167	#NUM!	ASS1
Arginine Degradation VI (Arginase 2 Pathway)	0.481	0.167	#NUM!	PYCR1
Rapoport-Luebering Glycolytic Shunt	0.481	0.167	#NUM!	TIGAR
NAD Biosynthesis III	0.481	0.167	#NUM!	NAMPT
GDP-mannose Biosynthesis	0.481	0.167	#NUM!	GPI
Role of IL-17F in Allergic Inflammatory Airway Diseases	0.48	0.0889	1	CXCL8,MAPK3,CREB3,MAP2K1
Glutathione-mediated Detoxification	0.466	0.0938	#NUM!	MGST1,GSTO1,GSTK1
Role of Oct4 in Mammalian Embryonic Stem Cell Pluripotency	0.461	0.087	#NUM!	NR2F1,TP53,PCGF6,ETS2
FAT10 Cancer Signaling Pathway	0.461	0.087	-1	TP53,AKT1,HOXB9,STAT3
NER Pathway	0.46	0.0777	0	USP7,COPS2,POLR2C,GTF2H4,CDK7,DDB2,COPS3,RAD23B
Acute Phase Response Signaling	0.457	0.0739	1.732	MAP2K4,HMOX1,FOS,FTL,JUN,AKT1,NRAS,MAPK3,MAP2K3,STAT3,PIK3R2,SERPINE1,MAP2K1
Histamine Degradation	0.456	0.105	#NUM!	ALDH1A3,ALDH7A1
Calcium Signaling	0.452	0.0728	-1.667	MYL9,PRKACB,CALM1 (includes others),CALR,TNNT1,PPP3R1,MAPK3,ITPR3,CREB3,HDAC1,PRKACA,TPM3,TPM4,PPP3CA,PRKAR1A
Ephrin Receptor Signaling	0.449	0.0734	0.577	GNAI2,GNAI3,ITGA3,AKT1,NRAS,CFL2,ARPC5L,MAPK3,PAK2,CREB3,ADAM10,STAT3,MAP2K1
autophagy	0.446	0.082	#NUM!	ATG12,CTSL,RB1CC1,MAP1LC3B,SQSTM1
IL-12 Signaling and Production in Macrophages	0.445	0.0743	#NUM!	MAP2K4,FOS,STAT6,JMJD6,JUN,AKT1,IRS1,MAPK3,PIK3R2,MAP2K1,CLU
Triacylglycerol Biosynthesis	0.442	0.0851	-1	LPCAT1,AGPAT1,GPAT3,DGAT1
G-Protein Coupled Receptor Signaling	0.432	0.0707	#NUM!	PRKACB,RGS2,NRAS,DUSP6,CREB3,STAT3,PDE4B,GNAI2,GNAI3,AKT1,DUSP1,IRS1,GDE1,MAPK3,PRKACA,PLCB3,DUSP4,PIK3R2,MAP2K1,PRKAR1A
Ceramide Biosynthesis	0.428	0.143	#NUM!	SPTSSA
Pentose Phosphate Pathway (Non-oxidative Branch)	0.428	0.143	#NUM!	TALDO1
Adenine and Adenosine Salvage III	0.428	0.143	#NUM!	PNP
Aspartate Degradation II	0.428	0.143	#NUM!	GOT1
Dopamine Receptor Signaling	0.421	0.0779	#NUM!	PRKACB,PPP2CB,PPP2R2A,PPP2CA,PRKACA,PRKAR1A
LXR/RXR Activation	0.42	0.0744	#NUM!	FDFT1,LDLR,SREBF1,MYLIP,IRF3,HMGCR,CLU,CYP51A1,HADH
Factors Promoting Cardiogenesis in Vertebrates	0.417	0.0761	#NUM!	CCNE1,LRP5,BMP4,DVL1,CDC6,FZD6,TCF7L2
Gαs Signaling	0.412	0.0748	-0.707	PRKACB,RGS2,ADD3,MAPK3,CREB3,PRKACA,MAP2K1,PRKAR1A
VDR/RXR Activation	0.409	0.0769	#NUM!	IGFBP6,GTF2B,LRP5,CYP24A1,GADD45A,CCNC
Role of JAK1 and JAK3 in γc Cytokine Signaling	0.409	0.0769	#NUM!	STAT6,NRAS,IRS1,MAPK3,STAT3,PIK3R2
Death Receptor Signaling	0.405	0.0753	1.89	MAP2K4,TIPARP,ACTB,TBK1,TNFRSF10A,ACTG1,HSPB1
Coagulation System	0.403	0.0857	#NUM!	PLAUR,SERPINE1,F3
IL-17A Signaling in Fibroblasts	0.403	0.0857	#NUM!	FOS,JUN,MAPK3
Oxidative Ethanol Degradation III	0.401	0.0952	#NUM!	ALDH1A3,ALDH7A1
Reelin Signaling in Neurons	0.393	0.0745	#NUM!	MAP2K4,ITGA3,AKT1,IRS1,LYN,PIK3R2,PAFAH1B3
Role of Pattern Recognition Receptors in Recognition of Bacteria and Viruses	0.388	0.0719	-1	MAP2K4,CXCL8,TICAM1,IRS1,MAPK3,MAVS,PIK3R2,IRF3,EIF2S1,RIPK2
Netrin Signaling	0.386	0.0769	#NUM!	PRKACB,PPP3R1,PRKACA,PPP3CA,PRKAR1A
Airway Pathology in Chronic Obstructive Pulmonary Disease	0.383	0.125	#NUM!	CXCL8
Purine Ribonucleosides Degradation to Ribose-1-phosphate	0.383	0.125	#NUM!	PNP
Salvage Pathways of Pyrimidine Deoxyribonucleotides	0.383	0.125	#NUM!	APOBEC3B
NGF Signaling	0.38	0.072	-0.333	MAP2K4,TP53,NRAS,AKT1,IRS1,MAPK3,CREB3,PIK3R2,MAP2K1
Cardiac β-adrenergic Signaling	0.379	0.0714	-2.121	PRKACB,PPP2CB,PPP2R2A,PPP2CA,GDE1,PRKACA,PDE4B,AKAP17A,AKAP1,PRKAR1A
Fatty Acid α-oxidation	0.377	0.0909	#NUM!	ALDH1A3,ALDH7A1
VEGF Family Ligand-Receptor Interactions	0.371	0.0729	-0.378	FOS,AKT1,NRAS,IRS1,MAPK3,PIK3R2,MAP2K1
NF-κB Signaling	0.365	0.0695	-0.277	PRKACB,CSNK2A2,AKT1,NRAS,BMP4,BCL10,IRS1,HDAC1,TGFA,PRKACA,TBK1,PIK3R2,EGFR
Superpathway of D-myo-inositol (1,4,5)-trisphosphate Metabolism	0.354	0.087	#NUM!	ITPKC,INPPL1
Putrescine Degradation III	0.354	0.087	#NUM!	ALDH1A3,ALDH7A1
Prostanoid Biosynthesis	0.345	0.111	#NUM!	PTGES3
Phosphatidylethanolamine Biosynthesis II	0.345	0.111	#NUM!	SELENOI
Folate Transformations I	0.345	0.111	#NUM!	SHMT2
Lymphotoxin β Receptor Signaling	0.335	0.0725	-2	BCL2L1,AKT1,IRS1,MAPK3,PIK3R2
April Mediated Signaling	0.333	0.0769	#NUM!	MAP2K4,FOS,JUN
Agranulocyte Adhesion and Diapedesis	0.327	0.0677	#NUM!	CXCL8,ACTB,MMP10,SDC4,GLG1,MYL9,GNAI2,GNAI3,ITGA3,PODXL,CCL26,ACTG1,MSN
LPS/IL-1 Mediated Inhibition of RXR Function	0.325	0.0673	2.236	MAP2K4,ACSL3,MGST1,ABCC2,ALAS1,GSTO1,JUN,ALDH1A3,SREBF1,CAT,ACSL5,ACSL4,HMGCS1,GSTK1,ALDH7A1
Tryptophan Degradation X (Mammalian, via Tryptamine)	0.313	0.08	#NUM!	ALDH1A3,ALDH7A1
Ketogenesis	0.312	0.1	#NUM!	HMGCS1
Calcium Transport I	0.312	0.1	#NUM!	ANXA5
GDP-glucose Biosynthesis	0.312	0.1	#NUM!	HK2
Glycine Betaine Degradation	0.312	0.1	#NUM!	SHMT2
FcγRIIB Signaling in B Lymphocytes	0.306	0.069	0	MAP2K4,NRAS,AKT1,IRS1,LYN,PIK3R2
Antiproliferative Role of Somatostatin Receptor 2	0.306	0.069	-0.447	NRAS,IRS1,MAPK3,SMARCC2,PIK3R2,MAP2K1
Small Cell Lung Cancer Signaling	0.306	0.069	-2	TP53,BCL2L1,CCNE1,AKT1,IRS1,PIK3R2
p38 MAPK Signaling	0.305	0.0678	1.633	MAP2K4,TP53,CDC25B,DDIT3,DUSP1,CREB3,MAP2K3,HSPB1
Osteoarthritis Pathway	0.304	0.0664	-0.832	CXCL8,ITGA3,DDIT4,PRKAB2,ANXA5,FOXO3,SIRT1,CREB3,FZD6,MMP10,WNT16,NAMPT,SDC4,TCF7L2
B Cell Activating Factor Signaling	0.302	0.0732	#NUM!	MAP2K4,FOS,JUN
Antiproliferative Role of TOB in T Cell Signaling	0.295	0.0769	#NUM!	CCNE1,SKP1
NAD Salvage Pathway II	0.295	0.0769	#NUM!	NT5C3A,NT5E
T Cell Exhaustion Signaling Pathway	0.29	0.0659	1.414	MAP2K4,FOS,PPP2CB,JUN,NRAS,AKT1,PPP2R2A,PPP2CA,IRS1,MAPK3,STAT3,PIK3R2
Neuroprotective Role of THOP1 in Alzheimer's Disease	0.288	0.0667	0	PRKACB,NFYA,PRKACA,TPP1,IDE,THOP1,LONP1,PRKAR1A
Cdc42 Signaling	0.287	0.0659	2.53	MAP2K4,MYL9,FOS,DIAPH1,ITGA3,JUN,MPRIP,CFL2,ARPC5L,PAK2,EXOC7
Glucose and Glucose-1-phosphate Degradation	0.284	0.0909	#NUM!	HK2
Purine Nucleotides De Novo Biosynthesis II	0.284	0.0909	#NUM!	GMPS
Dolichyl-diphosphooligosaccharide Biosynthesis	0.284	0.0909	#NUM!	ALG5
Nur77 Signaling in T Lymphocytes	0.272	0.0678	#NUM!	CALM1 (includes others),PPP3R1,HDAC1,PPP3CA
Gαi Signaling	0.272	0.0656	0.707	GNAI2,PRKACB,GNAI3,NRAS,MAPK3,PRKACA,STAT3,PRKAR1A
Role of RIG1-like Receptors in Antiviral Innate Immunity	0.262	0.0682	#NUM!	MAVS,TBK1,IRF3
Stearate Biosynthesis I (Animals)	0.262	0.0682	#NUM!	ACSL3,ACSL5,ACSL4
Assembly of RNA Polymerase I Complex	0.259	0.0833	#NUM!	TAF1A
Hematopoiesis from Multipotent Stem Cells	0.259	0.0833	#NUM!	KITLG
Pregnenolone Biosynthesis	0.259	0.0833	#NUM!	CYP4F11
Role of Wnt/GSK-3β Signaling in the Pathogenesis of Influenza	0.252	0.0649	#NUM!	CSNK1G2,DVL1,FZD6,WNT16,TCF7L2
iNOS Signaling	0.25	0.0667	#NUM!	FOS,CALM1 (includes others),JUN
Role of IL-17A in Psoriasis	0.237	0.0769	#NUM!	CXCL8
Glycogen Degradation II	0.237	0.0769	#NUM!	PYGB
DNA Double-Strand Break Repair by Non-Homologous End Joining	0.217	0.0714	#NUM!	XRCC4
Phenylalanine Degradation IV (Mammalian, via Side Chain)	0.217	0.0714	#NUM!	GOT1
Superpathway of Citrulline Metabolism	0.199	0.0667	#NUM!	ASS1
Histidine Degradation VI	0.199	0.0667	#NUM!	CYP4F11
Natural Killer Cell Signaling	0	0.0615	#NUM!	AKT1,NRAS,IRS1,MAPK3,PAK2,INPPL1,PIK3R2,MAP2K1
Circadian Rhythm Signaling	0	0.0606	#NUM!	BHLHE40,CREB3
Leukocyte Extravasation Signaling	0	0.0516	0.302	GNAI2,MAP2K4,GNAI3,ITGA3,TIMP1,ACTB,IRS1,MMP10,PIK3R2,ACTG1,MSN
Hepatic Cholestasis	0	0.0625	#NUM!	MAP4K2,MAP2K4,PRKACB,CXCL8,SLC4A2,JUN,SREBF1,ABCC2,PRKACA,PRKAR1A
Hepatic Fibrosis / Hepatic Stellate Cell Activation	0	0.0591	#NUM!	MYL9,CXCL8,COL6A1,CTGF,COL6A2,TIMP1,KLF6,TGFA,SERPINE1,COL18A1,EGFR
FXR/RXR Activation	0	0.0556	#NUM!	MAP2K4,AKT1,SLC4A2,PCK2,SREBF1,ABCC2,CLU
TREM1 Signaling	0	0.0533	-1	CXCL8,AKT1,MAPK3,STAT3
NF-κB Activation by Viruses	0	0.0632	-1.633	ITGA3,NRAS,AKT1,IRS1,MAPK3,PIK3R2
CCR5 Signaling in Macrophages	0	0.0638	0.816	GNAI2,MAP2K4,FOS,CALM1 (includes others),GNAI3,JUN
Induction of Apoptosis by HIV1	0	0.0492	#NUM!	MAP2K4,TP53,BCL2L1
T Helper Cell Differentiation	0	0.0274	#NUM!	STAT6,STAT3
IL-9 Signaling	0	0.0638	#NUM!	IRS1,PIK3R2,STAT3
Role of Cytokines in Mediating Communication between Immune Cells	0	0.0185	#NUM!	CXCL8
Dendritic Cell Maturation	0	0.051	-1.265	MAP2K4,PLCD3,AKT1,PDIA3,IRS1,MAPK3,CREB3,PLCB3,PIK3R2,COL18A1
Angiopoietin Signaling	0	0.0581	#NUM!	NRAS,AKT1,IRS1,PAK2,PIK3R2
Cardiomyocyte Differentiation via BMP Receptors	0	0.05	#NUM!	BMP4
iCOS-iCOSL Signaling in T Helper Cells	0	0.056	-1.633	CALM1 (includes others),AKT1,IRS1,PPP3R1,ITPR3,PIK3R2,PPP3CA
Human Embryonic Stem Cell Pluripotency	0	0.0552	#NUM!	AKT1,BMP4,IRS1,DVL1,FZD6,WNT16,PIK3R2,TCF7L2
Growth Hormone Signaling	0	0.0581	-1.342	FOS,IRS1,MAPK3,STAT3,PIK3R2
Type I Diabetes Mellitus Signaling	0	0.036	#NUM!	MAP2K4,MAP2K3,HSPD1,CPE
Primary Immunodeficiency Signaling	0	0.02	#NUM!	RFX5
Type II Diabetes Mellitus Signaling	0	0.0645	-1.134	MAP2K4,ACSL3,AKT1,PRKAB2,IRS1,MAPK3,ACSL5,ACSL4,PIK3R2,ADIPOR2
Gα12/13 Signaling	0	0.0629	0.333	MAP2K4,MYL9,JUN,NRAS,AKT1,IRS1,MAPK3,PIK3R2,MAP2K1
G Protein Signaling Mediated by Tubby	0	0.0323	#NUM!	PLCB3
Communication between Innate and Adaptive Immune Cells	0	0.0104	#NUM!	CXCL8
Crosstalk between Dendritic Cells and Natural Killer Cells	0	0.0449	#NUM!	MICB,ACTB,MICA,ACTG1
Retinoic acid Mediated Apoptosis Signaling	0	0.0484	#NUM!	TIPARP,TNFRSF10D,TNFRSF10A
Atherosclerosis Signaling	0	0.0625	#NUM!	CXCL8,ABHD3,COL18A1,F3,CLU,GLG1,TNFRSF12A,PAFAH1B3
TWEAK Signaling	0	0.0286	#NUM!	TNFRSF12A
PKCθ Signaling in T Lymphocytes	0	0.0599	0.632	MAP2K4,FOS,JUN,NRAS,BCL10,PPP3R1,IRS1,MAPK3,PIK3R2,PPP3CA
Role of Hypercytokinemia/hyperchemokinemia in the Pathogenesis of Influenza	0	0.0233	#NUM!	CXCL8
MSP-RON Signaling Pathway	0	0.0541	#NUM!	IRS1,ACTB,PIK3R2,ACTG1
OX40 Signaling Pathway	0	0.0333	#NUM!	MAP2K4,BCL2L1,JUN
Extrinsic Prothrombin Activation Pathway	0	0.0625	#NUM!	F3
MIF-mediated Glucocorticoid Regulation	0	0.0294	#NUM!	MAPK3
Intrinsic Prothrombin Activation Pathway	0	0.0238	#NUM!	COL18A1
Mismatch Repair in Eukaryotes	0	0.0625	#NUM!	EXO1
Role of JAK1, JAK2 and TYK2 in Interferon Signaling	0	0.0417	#NUM!	STAT3
Role of JAK2 in Hormone-like Cytokine Signaling	0	0.0588	#NUM!	IRS1,STAT3
Hematopoiesis from Pluripotent Stem Cells	0	0.0408	#NUM!	KITLG,CXCL8
Transcriptional Regulatory Network in Embryonic Stem Cells	0	0.0556	#NUM!	SET,STAT3,FOXC1
nNOS Signaling in Skeletal Muscle Cells	0	0.0488	#NUM!	CALM1 (includes others),DAG1
Ephrin A Signaling	0	0.0645	#NUM!	CFL2,IRS1,ADAM10,PIK3R2
Ephrin B Signaling	0	0.0556	#NUM!	GNAI2,GNAI3,CFL2,MAPK3
Bupropion Degradation	0	0.04	#NUM!	CYP51A1
Retinoate Biosynthesis I	0	0.0294	#NUM!	ALDH1A3
Thyroid Hormone Metabolism II (via Conjugation and/or Degradation)	0	0.0233	#NUM!	LARGE2
Nicotine Degradation III	0	0.0357	#NUM!	LARGE2,CYP51A1
Dopamine Degradation	0	0.0541	#NUM!	ALDH1A3,ALDH7A1
Glutaryl-CoA Degradation	0	0.0625	#NUM!	HADH
Ubiquinol-10 Biosynthesis (Eukaryotic)	0	0.0556	#NUM!	CYP4F11
tRNA Splicing	0	0.0476	#NUM!	GDE1,PDE4B
Melatonin Degradation I	0	0.0308	#NUM!	LARGE2,CYP51A1
Pyrimidine Deoxyribonucleotides De Novo Biosynthesis I	0	0.0435	#NUM!	NME3
Estrogen Biosynthesis	0	0.0244	#NUM!	CYP51A1
Nicotine Degradation II	0	0.0308	#NUM!	LARGE2,CYP51A1
Serotonin Degradation	0	0.0405	#NUM!	ALDH1A3,LARGE2,ALDH7A1
TCA Cycle II (Eukaryotic)	0	0.0417	#NUM!	IDH3G
D-myo-inositol (1,4,5)-trisphosphate Degradation	0	0.0588	#NUM!	INPPL1
Tryptophan Degradation III (Eukaryotic)	0	0.04	#NUM!	HADH
Methylglyoxal Degradation III	0	0.0526	#NUM!	AKR7A2
Superpathway of Melatonin Degradation	0	0.0286	#NUM!	LARGE2,CYP51A1
Noradrenaline and Adrenaline Degradation	0	0.0541	#NUM!	ALDH1A3,ALDH7A1
Acetone Degradation I (to Methylglyoxal)	0	0.0333	#NUM!	CYP51A1
Ethanol Degradation II	0	0.0588	#NUM!	ALDH1A3,ALDH7A1
Methionine Degradation I (to Homocysteine)	0	0.0455	#NUM!	MAT2A
Superpathway of Methionine Degradation	0	0.0541	#NUM!	GOT1,MAT2A
Cysteine Biosynthesis III (mammalia)	0	0.0417	#NUM!	MAT2A
Granulocyte Adhesion and Diapedesis	0	0.0611	#NUM!	GNAI2,GNAI3,CXCL8,ITGA3,MMP10,CCL26,SDC4,SDC3,HSPB1,GLG1,MSN
STAT3 Pathway	0	0.0606	0.707	MAP2K4,NRAS,MAPK3,TGFA,STAT3,MAP2K1,EGFR,CDC25A
Interferon Signaling	0	0.0278	#NUM!	IFITM2
GABA Receptor Signaling	0	0.0632	#NUM!	AP2A1,UBB,AP1G2,UBQLN1,RPS27A,UBC
IL-4 Signaling	0	0.0625	#NUM!	STAT6,NRAS,AKT1,IRS1,INPPL1,PIK3R2
Phototransduction Pathway	0	0.0566	#NUM!	PRKACB,PRKACA,PRKAR1A
Glutamate Receptor Signaling	0	0.0175	#NUM!	CALM1 (includes others)
Notch Signaling	0	0.0526	#NUM!	ADAM17,NCSTN
Gustation Pathway	0	0.0519	#NUM!	SCNN1A,PRKACB,GDE1,ITPR3,PRKACA,PDE4B,PANX1,PRKAR1A
Phagosome Formation	0	0.0606	#NUM!	PLCD3,ITGA3,RND3,RHOC,PDIA3,IRS1,PLCB3,PIK3R2
Macropinocytosis Signaling	0	0.0562	#NUM!	RAB5A,NRAS,IRS1,PIK3R2,ITGB4
Inflammasome pathway	0	0.05	#NUM!	PANX1
Th1 and Th2 Activation Pathway	0	0.0374	#NUM!	STAT6,NFIL3,JUN,IRS1,NCSTN,STAT3,PIK3R2
Th1 Pathway	0	0.0365	-1.342	NFIL3,IRS1,NCSTN,STAT3,PIK3R2
Th2 Pathway	0	0.0329	-2	STAT6,JUN,IRS1,NCSTN,PIK3R2
Neuroinflammation Signaling Pathway	0	0.0575	0.728	MAP2K4,CXCL8,CREB3,MAPK6,NCSTN,TBK1,IDE,IRF3,FOS,HMOX1,AKT1,JUN,TICAM1,IRS1,PPP3R1,MAPK3,PIK3R2,PPP3CA
Th17 Activation Pathway	0	0.044	-2	HSP90B1,HSP90AB1,HSP90AA1,STAT3
SPINK1 Pancreatic Cancer Pathway	0	0.0333	#NUM!	CPA4,CPE
Eicosanoid Signaling	0	0.0294	#NUM!	ABHD3,PAFAH1B3
