# Supplementary material for: A novel curcumin analog inhibits canonical and non-canonical functions of telomerase through STAT3 and NF-κB inactivation in colorectal cancer cells
Source: Oncotarget. 2019 Jul 16;10(44):4516–31. doi: 10.18632/oncotarget.27000 (PMC6642039; doi:10.18632/oncotarget.27000)
Supplement: Supplementary file 3 [file oncotarget-10-4516-s003.xls]

## Sheet: C19-vs-control (GO enrichme...
GO term	Description	Detected Genes	Detected Genes (Names)	DE Genes	DE Genes (Names)	P-values	FDR p-value	Bonferroni
0000988	protein binding transcription factor activity	6963	A1CF, A2M, AADAT, AAK1, AANAT, AASDHPPT, AATF, AATK, ABAT, ABCA1, ABCB1, ABCB10, ABCB9, ABCC2, ABCC8, ABCC9, ABCD1, ABCD2, ABCD3, ABCF1, ABCF2, ABCG1, ABCG2, ABCG4, ABCG8, ABHD17A, ABI1, ABI2, ABI3, ABI3BP, ABL1, ABL2, ABLIM1, ABT1, ABTB2, ACAA1, ACAA2, ACACA, ACACB, ACADM, ACAN, ACAT1, ACBD3, ACCS, ACD, ACE2, ACHE, ACIN1, ACKR2, ACKR3, ACKR4, ACLY, ACO1, ACOT2, ACOT8, ACOX1, ACOX2, ACOX3, ACP1, …	1211	AADAT, AATF, ABCC2, ABL2, ACSL3, ACTB, ACTG1, ACTR1B, ACTR5, ACTR6, ADAM10, ADAM17, ADAM19, ADCY3, ADD3, ADI1, ADIPOR2, ADM, ADRM1, AES, AGFG1, AGO1, AGRN, AHNAK, AHSA1, AKAP1, AKAP11, AKAP17A, AKT1, AKT1S1, AKT2, ALDH1A3, ALDH7A1, ALDOA, ALDOC, ALKBH8, ALS2, ALYREF, AMFR, AMOTL2, ANGPTL4, ANKFY1, ANKS6, ANKZF1, ANTXR1, ANXA1, ANXA6, AP1G1, AP1G2, AP2A1, AP2A2, AP3S1, APIP, APOBEC3C, APOBEC3F, AP…	3.33067e-16	2.06501e-14	2.06501e-14
0005515	protein binding	2205	A2M, AATF, ABAT, ABCA1, ABCD1, ABI1, ABI2, ABL1, ABL2, ABLIM1, ABLIM2, ABLIM3, ACAT1, ACD, ACIN1, ACSL3, ACSL6, ACTA1, ACTB, ACTC1, ACTG1, ACTN1, ACTN2, ACTN3, ACTN4, ACTR2, ACTR3, ACTR3B, ACTR3C, ACVR1B, ACVRL1, ADAM10, ADAM9, ADAMTS4, ADAMTSL4, ADAP2, ADCY10, ADCY2, ADCY5, ADCY6, ADCYAP1R1, ADD1, ADD2, ADD3, ADIPOR1, ADORA2A, ADRA2A, ADRB2, ADRM1, AFAP1, AFG3L2, AGAP2, AGAP3, AGBL1, AGBL5, AGL,…	420	AATF, ABL2, ACSL3, ACTB, ACTG1, ADAM10, ADD3, ADRM1, AGBL5, AKAP11, AKT1, ALDOA, ALDOC, ALS2, ANAPC2, ANLN, ANTXR1, ANXA1, AP1G1, ARHGAP26, ARHGAP4, ARHGEF10, ARHGEF16, ARL3, ARPC5L, ARRB2, ATP6V0C, ATP6V1E1, ATPIF1, BCL10, BCL2L1, BCOR, BHLHE40, BLOC1S2, BLZF1, BNIP3, BRD2, BTG1, C1QBP, CALM1, CALR, CAMSAP1, CAMSAP2, CAMTA2, CAND1, CANX, CAPN2, CAT, CBX2, CBX5, CCDC64B, CCNB1, CCNC, CCNE1, CCNK,…	3.77549e-10	9.18746e-09	2.3408e-08
0051082	unfolded protein binding	92	AFG3L2, AHSP, AIP, AIPL1, CALR, CALR3, CANX, CCT2, CCT3, CCT4, CCT5, CCT6A, CCT6B, CCT7, CCT8, CDC37, CHAF1A, CHAF1B, CLGN, CLPX, CRYAB, DNAJA1, DNAJA2, DNAJA3, DNAJA4, DNAJB1, DNAJB11, DNAJB13, DNAJB2, DNAJB4, DNAJB5, DNAJC4, ERO1LB, GRPEL1, GRPEL2, GRXCR2, HSP90AA1, HSP90AA4P, HSP90AA5P, HSP90AB1, HSP90AB2P, HSP90B1, HSPA1A, HSPA2, HSPA5, HSPA8, HSPA9, HSPD1, HSPE1, HTRA2, LMAN1, LRPAP1, MDN1, …	38	CALR, CANX, CCT2, CCT3, CCT4, CCT5, CCT6A, CCT8, CRYAB, DNAJA1, DNAJA2, DNAJA4, DNAJB1, DNAJB11, DNAJB2, DNAJB4, GRPEL1, HSP90AA1, HSP90AB1, HSP90AB2P, HSP90B1, HSPA1A, HSPA5, HSPA8, HSPD1, HSPE1, NDUFAF1, NPM1, PDRG1, PFDN1, PPIB, PTGES3, SERPINH1, TAPBP, TCP1, TTC1, TUBB4B, VBP1	4.44555e-10	9.18746e-09	2.75624e-08
0016874	ligase activity	560	AACS, AARS, AARS2, AARSD1, AASDH, ACACA, ACACB, ACLY, ACSBG1, ACSBG2, ACSF2, ACSF3, ACSL1, ACSL3, ACSL4, ACSL5, ACSL6, ACSM1, ACSM2A, ACSM2B, ACSM3, ACSM5, ACSS1, ACSS2, ACSS3, ADSS, ADSSL1, AKTIP, AMFR, ANAPC1, ANAPC10, ANAPC11, ANAPC2, ANAPC4, ANAPC5, ANAPC7, AREL1, ARIH1, ARIH2, ARRDC3, ARRDC4, ASB2, ASB4, ASNS, ASNSD1, ASS1, ATG10, ATG3, AXIN1, BAG5, BARD1, BCOR, BIRC2, BIRC3, BIRC6, BIRC7, B…	130	ACSF2, ACSL3, ACSL4, ACSL5, AMFR, ANAPC2, ARRDC3, ASNS, ASS1, BCOR, BRAP, CARS, CBLL1, CCNB1, CDC26, CPS1, CTPS1, CUL3, DDB2, EPRS, FAAH, FBXL6, FBXO11, FBXO2, FBXO25, FBXO30, FBXO7, FBXO9, FEM1B, GCLC, GCLM, GLMN, GMPS, GSS, HECTD1, IRF2BP1, KCMF1, KLHL21, LIG1, LRSAM1, MAGEA2, MARS, MEX3C, MUL1, MYLIP, NAPRT1, NEDD4L, PCCA, PCGF2, PLK1, PPIL2, PSMA3, PSMA4, PSMA5, PSMA6, PSMA7, PSMB1, PSMB2, PS…	2.61454e-08	4.05254e-07	1.62102e-06
0003824	catalytic activity	5686	A2M, A2ML1, A4GALT, AACS, AAK1, AANAT, AARS, AARS2, AARSD1, AASDH, AASS, AATK, ABCA1, ABCA10, ABCA11P, ABCA12, ABCA13, ABCA2, ABCA3, ABCA4, ABCA5, ABCA6, ABCA7, ABCA8, ABCA9, ABCB1, ABCB10, ABCB11, ABCB4, ABCB5, ABCB6, ABCB7, ABCB8, ABCB9, ABCC1, ABCC10, ABCC11, ABCC12, ABCC13, ABCC2, ABCC3, ABCC4, ABCC5, ABCC6, ABCC8, ABCC9, ABCD1, ABCD2, ABCD3, ABCD4, ABCE1, ABCF1, ABCF2, ABCF3, ABCG1, ABCG2, A…	931	ABCA2, ABCA7, ABCC2, ABCC3, ABCE1, ABHD10, ABHD5, ABL2, ABR, ACADSB, ACADVL, ACAT2, ACSF2, ACSL3, ACSL4, ACSL5, ACY1, ADAM10, ADAM17, ADAM19, ADCK3, ADCY3, ADI1, ADRM1, AEN, AGBL5, AGFG1, AGPAT1, AGPAT9, AGRN, AHSA1, AIFM2, AKIRIN2, AKR7A2, AKT1, AKT1S1, AKT2, ALAS1, ALDH1A3, ALDH7A1, ALDOA, ALDOC, ALG5, ALKBH1, ALKBH8, ALS2, AMFR, ANAPC2, APEH, APIP, APOBEC3B, APOBEC3C, APOBEC3F, APRT, APTX, ARA…	1.00702e-06	1.24871e-05	6.24354e-05
0016301	kinase activity	1311	AAK1, AATK, ABI1, ABL1, ABL2, ACADVL, ACSL1, ACVR1, ACVR1B, ACVR1C, ACVR2A, ACVR2B, ACVRL1, ADAM17, ADAM8, ADAM9, ADAR, ADARB1, ADCK1, ADCK2, ADCK3, ADCK4, ADCK5, ADCY1, ADCY2, ADCY3, ADCY4, ADCY5, ADCY6, ADCY7, ADCY9, ADD1, ADK, ADORA1, ADORA2A, ADORA2B, ADPGK, ADRA2A, ADRA2B, ADRA2C, ADRB2, ADRBK1, ADRBK2, AFAP1L2, AGAP2, AGK, AGT, AHSG, AIDA, AJUBA, AK1, AK2, AK3, AK4, AK5, AK7, AK8, AK9, AKAP…	243	ABL2, ACADVL, ADAM17, ADCK3, ADCY3, AKT1, AKT1S1, AKT2, ALS2, ANAPC2, ASNS, ATF3, AURKB, BCCIP, BCL10, BMP4, C19orf10, CALM1, CALM3, CALR, CASP3, CCNB1, CCNC, CCNE1, CCNK, CCNL2, CDC25A, CDC25B, CDC25C, CDC42BPB, CDC42BPG, CDC6, CDK10, CDK19, CDK5RAP3, CDK6, CDK7, CDK8, CHKB, CHORDC1, CKB, CKMT1A, CLK1, CLK2, CLK3, CLSPN, COL6A1, CSNK1G2, CSNK2A2, CTDSP2, CTGF, CXXC1, CYR61, DAB2IP, DAK, DAPK3, D…	2.88848e-05	0.000298476	0.00179086
0003723	RNA binding	852	A1CF, AARS, AARS2, ABCF1, ABT1, ABTB1, ACIN1, ACO1, ADAD2, ADAR, ADARB1, ADAT1, AFF2, AGFG1, AGO1, AGO2, AGO3, AGO4, AIMP1, AKAP1, AKAP17A, ALKBH8, ALYREF, ANG, ANKHD1, ANKRD17, APEX1, APOBEC1, APOBEC2, APOBEC3B, APOBEC3F, APOBEC3G, APTX, AQR, ARHGEF28, ASCC1, ATXN1, ATXN1L, ATXN2, AUH, BARD1, BAZ2A, BICC1, BOLL, BRCA1, C12orf65, C1D, C1QBP, CALR, CAPRIN1, CAPRIN2, CARHSP1, CARS, CASC3, CBX4, CBX…	166	AGFG1, AGO1, AKAP1, AKAP17A, ALKBH8, ALYREF, APOBEC3B, APOBEC3F, APTX, AUH, C1QBP, CALR, CAPRIN2, CARS, CDKN2AIP, CIRBP, CNBP, CPSF1, CPSF2, CRYZ, CSTF3, CWC22, DDX1, DDX11, DDX12P, DDX47, DHX36, DNMT1, EEF1B2, EEFSEC, EIF1, EIF1AD, EIF1B, EIF2D, EIF2S1, EIF3E, EIF3I, EIF3J, EIF4A3, EIF4E, EIF4G2, EIF5, EIF5B, EIF6, ELL2, EMG1, EPRS, ESRP1, ETF1, EXOSC3, EXOSC6, FUBP1, FXR1, FYTTD1, GRB7, HNRNPH3…	4.3665e-05	0.000360149	0.00270723
0003729	mRNA binding	99	ACO1, ADARB1, AGO2, AUH, C1QBP, CALR, CARHSP1, CELF1, CELF3, CELF4, CIRBP, CPEB1, CPSF1, CPSF6, CRYZ, DDX1, DDX3X, DHFR, DHFRL1, EIF4A1, EIF4A3, ELAVL1, ELAVL2, ELAVL4, ESRP1, ESRP2, FECH, FMR1, FXR1, FYTTD1, G3BP1, GRSF1, HNRNPAB, HNRNPC, HNRNPDL, HNRNPLL, HSP90AA1, IGF2BP1, IGF2BP2, IGF2BP3, IREB2, LIN28A, LUC7L, LUC7L2, LUC7L3, MBD2, MECP2, NSRP1, NUDT16, NUDT21, NXF1, NXF3, PABPC1, PABPC3, PA…	30	AUH, C1QBP, CALR, CIRBP, CPSF1, CRYZ, DDX1, EIF4A3, ESRP1, FXR1, FYTTD1, HSP90AA1, IGF2BP3, LUC7L2, MECP2, NSRP1, NXF1, RBM25, RBM38, RC3H1, RNPS1, RPL35, RPS13, RPS26, SECISBP2, SSB, TARDBP, TIA1, TRA2B, ZFP36	5.22797e-05	0.000360149	0.00324134
0044822	poly(A) RNA binding	99	ACO1, ADARB1, AGO2, AUH, C1QBP, CALR, CARHSP1, CELF1, CELF3, CELF4, CIRBP, CPEB1, CPSF1, CPSF6, CRYZ, DDX1, DDX3X, DHFR, DHFRL1, EIF4A1, EIF4A3, ELAVL1, ELAVL2, ELAVL4, ESRP1, ESRP2, FECH, FMR1, FXR1, FYTTD1, G3BP1, GRSF1, HNRNPAB, HNRNPC, HNRNPDL, HNRNPLL, HSP90AA1, IGF2BP1, IGF2BP2, IGF2BP3, IREB2, LIN28A, LUC7L, LUC7L2, LUC7L3, MBD2, MECP2, NSRP1, NUDT16, NUDT21, NXF1, NXF3, PABPC1, PABPC3, PA…	30	AUH, C1QBP, CALR, CIRBP, CPSF1, CRYZ, DDX1, EIF4A3, ESRP1, FXR1, FYTTD1, HSP90AA1, IGF2BP3, LUC7L2, MECP2, NSRP1, NXF1, RBM25, RBM38, RC3H1, RNPS1, RPL35, RPS13, RPS26, SECISBP2, SSB, TARDBP, TIA1, TRA2B, ZFP36	5.22797e-05	0.000360149	0.00324134
0016772	transferase activity, transferring phosphorus-containing groups	1431	AAK1, AATK, ABI1, ABL1, ABL2, ACADVL, ACD, ACSL1, ACVR1, ACVR1B, ACVR1C, ACVR2A, ACVR2B, ACVRL1, ADAM17, ADAM8, ADAM9, ADAR, ADARB1, ADCK1, ADCK2, ADCK3, ADCK4, ADCK5, ADCY1, ADCY2, ADCY3, ADCY4, ADCY5, ADCY6, ADCY7, ADCY9, ADD1, ADK, ADORA1, ADORA2A, ADORA2B, ADPGK, ADRA2A, ADRA2B, ADRA2C, ADRB2, ADRBK1, ADRBK2, AFAP1L2, AGAP2, AGK, AGT, AHSG, AIDA, AJUBA, AK1, AK2, AK3, AK4, AK5, AK7, AK8, AK9,…	257	ABL2, ACADVL, ADAM17, ADCK3, ADCY3, AKT1, AKT1S1, AKT2, ALS2, ANAPC2, ASNS, ATF3, AURKB, BCCIP, BCL10, BMP4, C19orf10, CALM1, CALM3, CALR, CASP3, CCNB1, CCNC, CCNE1, CCNK, CCNL2, CDC25A, CDC25B, CDC25C, CDC42BPB, CDC42BPG, CDC6, CDK10, CDK19, CDK5RAP3, CDK6, CDK7, CDK8, CHKB, CHORDC1, CKB, CKMT1A, CLK1, CLK2, CLK3, CLSPN, COL6A1, CRCP, CSNK1G2, CSNK2A2, CTDSP2, CTGF, CXXC1, CYR61, DAB2IP, DAK, DA…	0.000154065	0.000946878	0.00955205
0019899	enzyme binding	1105	A2M, ABAT, ABCA1, ABCD1, ABI2, ABL1, ACAT1, ACD, ACIN1, ACSL3, ACSL6, ACTB, ACTG1, ACVR1B, ACVRL1, ADAM10, ADAM9, ADAMTS4, ADAMTSL4, ADCY10, ADCY2, ADCY5, ADCY6, ADCYAP1R1, ADIPOR1, ADORA2A, ADRA2A, ADRB2, ADRM1, AGAP2, AKAP11, AKAP12, AKAP2, AKAP5, AKAP6, AKAP7, AKAP8L, AKT1, ALB, ALDOB, ALOX5AP, ALS2, ALS2CL, ANAPC2, ANAPC4, ANAPC5, ANAPC7, ANK1, ANK2, ANKLE2, ANKRA2, ANKRD1, ANXA2, AP3B1, APBA…	204	ACSL3, ACTB, ACTG1, ADAM10, ADRM1, AKAP11, AKT1, ALS2, ANAPC2, ARHGEF16, ARRB2, ATP6V0C, ATP6V1E1, ATPIF1, BCL10, BCL2L1, BCOR, BLZF1, BNIP3, BTG1, C1QBP, CALM1, CALR, CAMTA2, CAT, CBX5, CCDC64B, CCNB1, CCNC, CCNE1, CCNK, CCNL2, CDC25A, CDC25B, CDC25C, CDC42BPB, CDC6, CDK5RAP3, CITED2, CLU, CNST, COTL1, CSTA, CSTB, CUL3, CUTA, DAB2IP, DGKQ, DIAPH1, DLG3, DPP4, DUSP2, DVL1, DYNLL1, EGFR, EGLN1, EG…	0.000167994	0.000946878	0.0104157
0004518	nuclease activity	229	ABCE1, ACADVL, ADD1, AEN, AGO2, ANG, APEX1, APEX2, APLF, APTX, ARFGAP1, ASNS, ASTE1, ATF3, ATF4, ATF6, ATP6V0D1, AZGP1, BIVM-ERCC5, C19orf10, CALR, CCL2, CNOT1, CNOT2, CNOT6, CNOT6L, CNOT7, CNOT8, CPSF3, CTDSP2, CUL7, CXXC1, DBR1, DCLRE1B, DCLRE1C, DCP2, DCTN1, DDIT3, DDX1, DDX11, DFFA, DFFB, DICER1, DIS3, DIS3L, DIS3L2, DNA2, DNAJB11, DNAJB9, DNAJC3, DNASE1, DNASE1L1, DNASE1L2, DNASE1L3, DNASE2,…	53	ABCE1, ACADVL, AEN, APTX, ASNS, ATF3, C19orf10, CALR, CTDSP2, CXXC1, DCTN1, DDIT3, DDX1, DDX11, DNAJB11, DNAJB9, DNAJC3, DNASE2, EIF2S1, EME1, EXO1, EXOSC3, GFPT1, GOSR2, HERPUD1, HMGB2, HRSP12, HSP90B1, HSPA5, IL8, ISG20L2, KLHDC3, MBTPS1, NPM1, OAS3, PAN2, PELO, PNKP, POLD1, RAD1, REXO4, RPP40, SERP1, SIRT1, SLX1A, SRPR, SRPRB, TATDN2, TPP1, TSEN2, TSPYL2, XBP1, ZC3H12A	0.000380613	0.0019665	0.023598
0016740	transferase activity	2137	A4GALT, AAK1, AANAT, AATK, ABHD5, ABI1, ABL1, ABL2, ABO, ACAA1, ACAA2, ACADVL, ACAT1, ACAT2, ACD, ACLY, ACSL1, ACVR1, ACVR1B, ACVR1C, ACVR2A, ACVR2B, ACVRL1, ADAM17, ADAM8, ADAM9, ADAR, ADARB1, ADCK1, ADCK2, ADCK3, ADCK4, ADCK5, ADCY1, ADCY2, ADCY3, ADCY4, ADCY5, ADCY6, ADCY7, ADCY9, ADD1, ADK, ADORA1, ADORA2A, ADORA2B, ADPGK, ADRA2A, ADRA2B, ADRA2C, ADRB2, ADRBK1, ADRBK2, AFAP1L2, AGAP2, AGK, AG…	364	ABHD5, ABL2, ACADVL, ACAT2, ADAM17, ADCK3, ADCY3, AGPAT1, AGPAT9, AKT1, AKT1S1, AKT2, ALAS1, ALG5, ALKBH8, ALS2, ANAPC2, APRT, ASMTL, ASNS, ATF3, AURKB, B3GNT5, B4GALNT1, B4GALNT4, BCCIP, BCL10, BMP4, C19orf10, CALM1, CALM3, CALR, CASP3, CCNB1, CCNC, CCNE1, CCNK, CCNL2, CDC25A, CDC25B, CDC25C, CDC42BPB, CDC42BPG, CDC6, CDK10, CDK19, CDK5RAP3, CDK6, CDK7, CDK8, CHKB, CHORDC1, CHPF2, CKB, CKMT1A, C…	0.000490205	0.0023379	0.0303927
0016788	hydrolase activity, acting on ester bonds	596	ABCE1, ACADVL, ACP1, ACP2, ACP5, ACP6, ACPL2, ACPP, ADD1, AEN, AGO2, AKAP6, ALPL, ALPP, ALPPL2, ANG, ANKLE2, ANP32E, APEX1, APEX2, APLF, APTX, ARFGAP1, ARPP19, ASNS, ASTE1, ATF3, ATF4, ATF6, ATP6V0D1, AZGP1, BAG4, BIVM-ERCC5, BMP2, BMP2K, BPGM, BPNT1, C19orf10, CABIN1, CALM1, CALR, CAMK2G, CAMSAP3, CASC5, CCDC8, CCL2, CD2BP2, CDC14A, CDC14B, CDC25A, CDC25B, CDC25C, CDKN3, CEP192, CHP1, CMYA5, CNO…	116	ABCE1, ACADVL, AEN, APTX, ASNS, ATF3, BPGM, C19orf10, CABIN1, CALM1, CALR, CDC25A, CDC25B, CDC25C, CNST, CTDSP1, CTDSP2, CTDSPL, CXXC1, DCTN1, DDIT3, DDX1, DDX11, DLG3, DMPK, DNAJB11, DNAJB9, DNAJC3, DNASE2, DUSP1, DUSP14, DUSP16, DUSP2, DUSP4, DUSP5, DUSP6, EIF2S1, ELFN2, EME1, EXO1, EXOSC3, FIG4, FRS2, GFPT1, GOSR2, HERPUD1, HMGB2, HRSP12, HSP90B1, HSPA5, IL8, INPPL1, ISG20L2, KLHDC3, LHPP, LMT…	0.000641102	0.00283916	0.0397483
0016787	hydrolase activity	2661	A2M, A2ML1, ABCA1, ABCA10, ABCA11P, ABCA12, ABCA13, ABCA2, ABCA3, ABCA4, ABCA5, ABCA6, ABCA7, ABCA8, ABCA9, ABCB1, ABCB10, ABCB11, ABCB4, ABCB5, ABCB6, ABCB7, ABCB8, ABCB9, ABCC1, ABCC10, ABCC11, ABCC12, ABCC13, ABCC2, ABCC3, ABCC4, ABCC5, ABCC6, ABCC8, ABCC9, ABCD1, ABCD2, ABCD3, ABCD4, ABCE1, ABCF1, ABCF2, ABCF3, ABCG1, ABCG2, ABCG4, ABCG8, ABHD10, ABHD14A-ACY1, ABHD5, ABR, ACADVL, ACAP1, ACAP2…	443	ABCA2, ABCA7, ABCC2, ABCC3, ABCE1, ABHD10, ABHD5, ABR, ACADVL, ACY1, ADAM10, ADAM17, ADAM19, ADRM1, AEN, AGBL5, AGFG1, AGRN, AHSA1, AKIRIN2, AKT1, AKT2, ALS2, APEH, APOBEC3B, APOBEC3C, APOBEC3F, APTX, ARAP1, ARF1, ARF3, ARHGAP18, ARHGAP26, ARHGAP27, ARHGAP4, ARHGAP5, ARHGAP8, ARHGEF10, ARHGEF16, ARHGEF19, ARL2, ARL2BP, ARL3, ARRB2, ASAP1, ASNS, ATAD2, ATF3, ATF7IP, ATG4B, ATHL1, ATL3, ATP11A, ATP…	0.000772339	0.00319233	0.047885
0016853	isomerase activity	150	AIP, ALOX12, ALOX15, ALOXE3, AMACR, APOA1BP, BPGM, CWC27, DCT, DDT, DHRS9, DKC1, DSE, DSEL, EBP, EBPL, ECH1, ECI1, ECI2, EHHADH, ENOSF1, ERO1L, ERO1LB, ERP29, ERP44, FKBP10, FKBP11, FKBP14, FKBP1A, FKBP1B, FKBP1C, FKBP2, FKBP3, FKBP4, FKBP5, FKBP6, FKBP7, FKBP8, FKBP9, FKBPL, FUOM, GALE, GALM, GLCE, GLRX2, GNE, GNPDA1, GNPDA2, GPI, GSTZ1, HMGCS1, HPGDS, HSD17B4, HSD3B1, HSD3B2, HYI, IDI1, IDI2, I…	33	BPGM, ECH1, ECI1, ENOSF1, ERO1L, ERP44, FKBP10, FKBP4, FKBP8, GALE, GLCE, GLRX2, GNPDA1, GPI, HMGCS1, IDI1, ISYNA1, LSS, PDIA3, PPIB, PPID, PPIF, PPIL2, PPIL4, PTGES, PTGES3, PUS3, RANBP2, RPUSD3, SPATA20, TOP1MT, TOP3B, TSTA3	0.00984339	0.0378758	0.61029
0032182	small conjugating protein binding	75	AGAP3, AGL, BAG6, BCL10, BRCC3, BRE, CASP8AP2, CBX4, CXCR4, DNAJB2, DNAJC2, DYRK2, DZIP3, FAF1, FAF2, FAM175A, FAM175B, FAN1, HDAC6, HERC2, HSPB1, IDE, KIF18A, MARK4, NBR1, NEDD4, NUP62, OTUB1, OTUD7B, PML, RAD18, RAD23A, RAD23B, RBCK1, RNF111, RNF168, RNF169, RNF31, RNF4, SHARPIN, SIMC1, SIRT2, SMAD3, SOBP, SPATA5L1, SPRTN, SQSTM1, TAB2, TDG, TNFAIP3, TNIP2, TNIP3, TOLLIP, TOM1L1, TOP2A, TRIM32,…	19	BCL10, DNAJB2, DNAJC2, FAF2, HDAC6, HSPB1, IDE, KIF18A, RAD18, RAD23B, RBCK1, RNF111, SHARPIN, SQSTM1, TDG, UCHL3, USP16, USPL1, VCP	0.0103853	0.0378758	0.643889
0016887	ATPase activity	376	ABCA1, ABCA10, ABCA11P, ABCA12, ABCA13, ABCA2, ABCA3, ABCA4, ABCA5, ABCA6, ABCA7, ABCA8, ABCA9, ABCB1, ABCB10, ABCB11, ABCB4, ABCB5, ABCB6, ABCB7, ABCB8, ABCB9, ABCC1, ABCC10, ABCC11, ABCC12, ABCC13, ABCC2, ABCC3, ABCC4, ABCC5, ABCC6, ABCC8, ABCC9, ABCD1, ABCD2, ABCD3, ABCD4, ABCE1, ABCF1, ABCF2, ABCF3, ABCG1, ABCG2, ABCG4, ABCG8, ACIN1, ACTC1, AHSA1, AHSA2, ALDOB, ASCC3, ASNA1, ATAD1, ATAD2, ATF…	71	ABCA2, ABCA7, ABCC2, ABCC3, ABCE1, AHSA1, ATAD2, ATF7IP, ATP11A, ATP13A1, ATP1A3, ATP5I, ATP6V0C, ATP6V1D, ATP6V1E1, ATP6V1H, ATPIF1, CCT8, CDK7, CHD1, CHD2, CHD3, DDX1, DDX11, DDX12P, DDX20, DDX39A, DDX47, DHX36, DNAJB6, DNAL4, EIF4A3, ERCC2, GRPEL1, GTF2H4, HSP90AA1, HSPA5, HSPA8, HSPD1, IDE, KIF18A, KIF20B, LONP1, MACF1, MCM6, MCM7, MT-ATP6, MT-ATP8, MYO18A, OXA1L, PICK1, PPIF, PSMC1, PSMC2, P…	0.0134114	0.0461947	0.831504
0016462	pyrophosphatase activity	1129	ABCA1, ABCA10, ABCA11P, ABCA12, ABCA13, ABCA2, ABCA3, ABCA4, ABCA5, ABCA6, ABCA7, ABCA8, ABCA9, ABCB1, ABCB10, ABCB11, ABCB4, ABCB5, ABCB6, ABCB7, ABCB8, ABCB9, ABCC1, ABCC10, ABCC11, ABCC12, ABCC13, ABCC2, ABCC3, ABCC4, ABCC5, ABCC6, ABCC8, ABCC9, ABCD1, ABCD2, ABCD3, ABCD4, ABCE1, ABCF1, ABCF2, ABCF3, ABCG1, ABCG2, ABCG4, ABCG8, ABR, ACAP1, ACAP2, ACAP3, ACIN1, ACTC1, ADAP1, ADAP2, ADRB1, AGAP1…	190	ABCA2, ABCA7, ABCC2, ABCC3, ABCE1, ABR, AGFG1, AGRN, AHSA1, AKT2, ALS2, ARAP1, ARF1, ARF3, ARHGAP18, ARHGAP26, ARHGAP27, ARHGAP4, ARHGAP5, ARHGAP8, ARHGEF10, ARHGEF16, ARHGEF19, ARL2, ARL2BP, ARL3, ARRB2, ASAP1, ATAD2, ATF7IP, ATL3, ATP11A, ATP13A1, ATP1A3, ATP5I, ATP6V0C, ATP6V1D, ATP6V1E1, ATP6V1H, ATPIF1, BCAR3, CCL26, CCT8, CDC42BPB, CDC42BPG, CDK7, CHD1, CHD2, CHD3, CHTF18, CYTH2, DAB2IP, DD…	0.0187084	0.0527237	1
0016817	hydrolase activity, acting on acid anhydrides	1129	ABCA1, ABCA10, ABCA11P, ABCA12, ABCA13, ABCA2, ABCA3, ABCA4, ABCA5, ABCA6, ABCA7, ABCA8, ABCA9, ABCB1, ABCB10, ABCB11, ABCB4, ABCB5, ABCB6, ABCB7, ABCB8, ABCB9, ABCC1, ABCC10, ABCC11, ABCC12, ABCC13, ABCC2, ABCC3, ABCC4, ABCC5, ABCC6, ABCC8, ABCC9, ABCD1, ABCD2, ABCD3, ABCD4, ABCE1, ABCF1, ABCF2, ABCF3, ABCG1, ABCG2, ABCG4, ABCG8, ABR, ACAP1, ACAP2, ACAP3, ACIN1, ACTC1, ADAP1, ADAP2, ADRB1, AGAP1…	190	ABCA2, ABCA7, ABCC2, ABCC3, ABCE1, ABR, AGFG1, AGRN, AHSA1, AKT2, ALS2, ARAP1, ARF1, ARF3, ARHGAP18, ARHGAP26, ARHGAP27, ARHGAP4, ARHGAP5, ARHGAP8, ARHGEF10, ARHGEF16, ARHGEF19, ARL2, ARL2BP, ARL3, ARRB2, ASAP1, ATAD2, ATF7IP, ATL3, ATP11A, ATP13A1, ATP1A3, ATP5I, ATP6V0C, ATP6V1D, ATP6V1E1, ATP6V1H, ATPIF1, BCAR3, CCL26, CCT8, CDC42BPB, CDC42BPG, CDK7, CHD1, CHD2, CHD3, CHTF18, CYTH2, DAB2IP, DD…	0.0187084	0.0527237	1
0016818	hydrolase activity, acting on acid anhydrides, in phosphorus-containing anhydrides	1129	ABCA1, ABCA10, ABCA11P, ABCA12, ABCA13, ABCA2, ABCA3, ABCA4, ABCA5, ABCA6, ABCA7, ABCA8, ABCA9, ABCB1, ABCB10, ABCB11, ABCB4, ABCB5, ABCB6, ABCB7, ABCB8, ABCB9, ABCC1, ABCC10, ABCC11, ABCC12, ABCC13, ABCC2, ABCC3, ABCC4, ABCC5, ABCC6, ABCC8, ABCC9, ABCD1, ABCD2, ABCD3, ABCD4, ABCE1, ABCF1, ABCF2, ABCF3, ABCG1, ABCG2, ABCG4, ABCG8, ABR, ACAP1, ACAP2, ACAP3, ACIN1, ACTC1, ADAP1, ADAP2, ADRB1, AGAP1…	190	ABCA2, ABCA7, ABCC2, ABCC3, ABCE1, ABR, AGFG1, AGRN, AHSA1, AKT2, ALS2, ARAP1, ARF1, ARF3, ARHGAP18, ARHGAP26, ARHGAP27, ARHGAP4, ARHGAP5, ARHGAP8, ARHGEF10, ARHGEF16, ARHGEF19, ARL2, ARL2BP, ARL3, ARRB2, ASAP1, ATAD2, ATF7IP, ATL3, ATP11A, ATP13A1, ATP1A3, ATP5I, ATP6V0C, ATP6V1D, ATP6V1E1, ATP6V1H, ATPIF1, BCAR3, CCL26, CCT8, CDC42BPB, CDC42BPG, CDK7, CHD1, CHD2, CHD3, CHTF18, CYTH2, DAB2IP, DD…	0.0187084	0.0527237	1
0017111	nucleoside-triphosphatase activity	1129	ABCA1, ABCA10, ABCA11P, ABCA12, ABCA13, ABCA2, ABCA3, ABCA4, ABCA5, ABCA6, ABCA7, ABCA8, ABCA9, ABCB1, ABCB10, ABCB11, ABCB4, ABCB5, ABCB6, ABCB7, ABCB8, ABCB9, ABCC1, ABCC10, ABCC11, ABCC12, ABCC13, ABCC2, ABCC3, ABCC4, ABCC5, ABCC6, ABCC8, ABCC9, ABCD1, ABCD2, ABCD3, ABCD4, ABCE1, ABCF1, ABCF2, ABCF3, ABCG1, ABCG2, ABCG4, ABCG8, ABR, ACAP1, ACAP2, ACAP3, ACIN1, ACTC1, ADAP1, ADAP2, ADRB1, AGAP1…	190	ABCA2, ABCA7, ABCC2, ABCC3, ABCE1, ABR, AGFG1, AGRN, AHSA1, AKT2, ALS2, ARAP1, ARF1, ARF3, ARHGAP18, ARHGAP26, ARHGAP27, ARHGAP4, ARHGAP5, ARHGAP8, ARHGEF10, ARHGEF16, ARHGEF19, ARL2, ARL2BP, ARL3, ARRB2, ASAP1, ATAD2, ATF7IP, ATL3, ATP11A, ATP13A1, ATP1A3, ATP5I, ATP6V0C, ATP6V1D, ATP6V1E1, ATP6V1H, ATPIF1, BCAR3, CCL26, CCT8, CDC42BPB, CDC42BPG, CDK7, CHD1, CHD2, CHD3, CHTF18, CYTH2, DAB2IP, DD…	0.0187084	0.0527237	1
0008565	protein transporter activity	80	ABCG1, AP1B1, AP1G1, AP1G2, AP1S1, AP1S2, AP1S3, AP2A1, AP2A2, AP2B1, AP2S1, AP3D1, AP3S1, AP3S2, AP4B1, AP4S1, ARFGAP3, AZGP1, C11orf73, C15orf38-AP3S2, CALCR, CALCRL, CCT6B, CHMP7, COG2, COG3, COX18, CSE1L, EIF4ENIF1, GPIHBP1, IPO11, IPO5, IPO9, ITGB1BP1, KPNA1, KPNA2, KPNA3, KPNA4, KPNA5, KPNA6, KPNA7, KPNB1, LRP1, MCL1, MLC1, NUPL2, PGAP2, RAB4A, RAMP1, RANGRF, RAP1A, RUFY1, SEC61G, SEC62, SE…	19	AP1G1, AP1G2, AP2A1, AP2A2, AP3S1, AP4B1, C11orf73, KPNA1, KPNA2, KPNA3, KPNA4, KPNB1, MCL1, RAMP1, RUFY1, SEC61G, SNX1, TIMM17A, TIMM17B	0.0204921	0.052938	1
0022892	substrate-specific transporter activity	80	ABCG1, AP1B1, AP1G1, AP1G2, AP1S1, AP1S2, AP1S3, AP2A1, AP2A2, AP2B1, AP2S1, AP3D1, AP3S1, AP3S2, AP4B1, AP4S1, ARFGAP3, AZGP1, C11orf73, C15orf38-AP3S2, CALCR, CALCRL, CCT6B, CHMP7, COG2, COG3, COX18, CSE1L, EIF4ENIF1, GPIHBP1, IPO11, IPO5, IPO9, ITGB1BP1, KPNA1, KPNA2, KPNA3, KPNA4, KPNA5, KPNA6, KPNA7, KPNB1, LRP1, MCL1, MLC1, NUPL2, PGAP2, RAB4A, RAMP1, RANGRF, RAP1A, RUFY1, SEC61G, SEC62, SE…	19	AP1G1, AP1G2, AP2A1, AP2A2, AP3S1, AP4B1, C11orf73, KPNA1, KPNA2, KPNA3, KPNA4, KPNB1, MCL1, RAMP1, RUFY1, SEC61G, SNX1, TIMM17A, TIMM17B	0.0204921	0.052938	1
0019843	rRNA binding	30	ANG, CIRBP, EMG1, ERAL1, ERI1, IMP3, KDM2B, MRPL16, MRPL18, MRPL20, MRPS6, MTERFD2, NOL12, PTCD3, PTRF, RPF1, RPL11, RPL23A, RPL37, RPL5, RPL8, RPL9, RPS11, RPS18, RPS4X, RPS4Y1, RPS4Y2, RPS9, SBDS, TST	9	CIRBP, EMG1, MRPL18, MRPS6, PTRF, RPL9, RPS18, SBDS, TST	0.0241138	0.0598023	1
0016798	hydrolase activity, acting on glycosyl bonds	110	ABHD10, ACER1, ACER2, ACER3, ADPRH, ADPRHL1, ADPRHL2, AGL, AMY2A, AMY2B, APEX1, ART5, ATHL1, BST1, CCNO, CD38, CD44, CHI3L1, CHI3L2, CHID1, CTBS, DNPH1, EDEM1, EDEM2, EDEM3, ENGASE, FUCA1, FUCA2, GAA, GALC, GANAB, GANC, GBA, GBA2, GBA3, GBE1, GLA, GLB1, GLB1L, GLB1L2, GLB1L3, GM2A, GUSB, GUSBP1, HEXA, HEXB, HEXDC, HPSE, HPSE2, HYAL1, HYAL2, HYAL3, HYAL4, IDUA, KIAA1161, KIAA2018, KLB, LCT, LCTL, …	24	ABHD10, ATHL1, DNPH1, ENGASE, FUCA1, FUCA2, GAA, GANAB, GBA2, GBE1, GLA, GLB1, GM2A, HEXDC, HYAL2, MACROD1, MAN1A1, MAN1B1, MAN2A2, MOGS, NAGA, NEIL3, SMPDL3B, TDG	0.0274058	0.0653522	1
0008092	cytoskeletal protein binding	663	AATF, ABI1, ABI2, ABL1, ABL2, ABLIM1, ABLIM2, ABLIM3, ACTA1, ACTB, ACTC1, ACTN1, ACTN2, ACTN3, ACTN4, ACTR2, ACTR3, ACTR3B, ACTR3C, ADD1, ADD2, ADD3, ADORA2A, AFAP1, AGBL1, AGBL5, AGTPBP1, AIF1, AIF1L, AJUBA, ALDOA, ALDOB, ALDOC, ALKBH4, AMPD1, ANG, ANK1, ANK2, ANK3, ANKRD1, ANKRD2, ANKRD23, ANLN, ANTXR1, ANXA2, AP1G1, APC, APC2, APOE, AQP2, ARFGEF1, ARFGEF2, ARHGAP26, ARHGEF10, ARHGEF2, ARL3, AR…	114	AATF, ABL2, ACTB, ADD3, AGBL5, ALDOA, ALDOC, ANLN, ANTXR1, AP1G1, ARHGAP26, ARHGEF10, ARL3, ARPC5L, BLOC1S2, CALM1, CAMSAP1, CAMSAP2, CAPN2, CCSER2, CFL2, CGN, CLIP1, CORO1B, CORO1C, COTL1, CRYAB, DAG1, DIAPH1, DLG5, DYRK1A, EGFR, ENC1, EPB41L1, ESPN, FAM110C, FBXO25, FKBP4, FLNC, FRMD5, GABARAPL1, GPAA1, GSN, HDAC6, HIP1, HIP1R, HSPH1, INF2, INPPL1, KCNQ2, KIF18A, KIF18B, KIF20A, KIF20B, KIF21A,…	0.0351306	0.0772155	1
0030674	protein binding, bridging	119	ABI2, ADAP2, ANK1, ANK2, ANK3, ANXA1, ARHGAP1, ARHGAP26, ARHGAP4, ARPC4, ARRB1, BAIAP2, BAIAP2L1, BAIAP2L2, BCL3, BICD1, BIN3, BLNK, CBX5, CD28, CHN1, CHN2, CLNK, CNKSR1, CNTNAP1, COL11A1, COL11A2, COL14A1, COL19A1, COL1A2, COL6A2, COL8A2, CRADD, CRK, CRKL, CSTA, CUX1, DAB2, DOK2, DSP, EPS8, EVPL, FCRL2, FGB, FGG, FKBP4, FLRT1, FLRT3, FRMD4A, FRS2, FSCN1, FSCN2, FSCN3, GAB1, GAB2, GAS2L1, GAS2L2,…	25	ANXA1, ARHGAP26, ARHGAP4, CBX5, COL6A2, CSTA, EVPL, FKBP4, FRS2, GRB10, GRB7, HSPA5, IRS1, MEN1, MMS19, NCK2, NUFIP1, PPP4R2, PSMC6, RBM14, SH3BGRL, SH3BP2, SKAP2, STAM, TP53BP2	0.0377052	0.0772155	1
0060090	binding, bridging	119	ABI2, ADAP2, ANK1, ANK2, ANK3, ANXA1, ARHGAP1, ARHGAP26, ARHGAP4, ARPC4, ARRB1, BAIAP2, BAIAP2L1, BAIAP2L2, BCL3, BICD1, BIN3, BLNK, CBX5, CD28, CHN1, CHN2, CLNK, CNKSR1, CNTNAP1, COL11A1, COL11A2, COL14A1, COL19A1, COL1A2, COL6A2, COL8A2, CRADD, CRK, CRKL, CSTA, CUX1, DAB2, DOK2, DSP, EPS8, EVPL, FCRL2, FGB, FGG, FKBP4, FLRT1, FLRT3, FRMD4A, FRS2, FSCN1, FSCN2, FSCN3, GAB1, GAB2, GAS2L1, GAS2L2,…	25	ANXA1, ARHGAP26, ARHGAP4, CBX5, COL6A2, CSTA, EVPL, FKBP4, FRS2, GRB10, GRB7, HSPA5, IRS1, MEN1, MMS19, NCK2, NUFIP1, PPP4R2, PSMC6, RBM14, SH3BGRL, SH3BP2, SKAP2, STAM, TP53BP2	0.0377052	0.0772155	1
0008134	transcription factor binding	402	ACTB, ADD1, AHR, AIP, ANKRD1, ANKRD42, APBB1, APBB2, APEX1, ARHGEF2, ARID5A, ARNT, ARNT2, ARNTL, ARRB1, ASCL1, ASXL1, ATF2, ATF7, BAZ1B, BCL10, BCL2, BCL3, BCOR, BHLHE40, BHLHE41, BPTF, BRD7, BRF1, BRMS1, C1QBP, CAMTA2, CAND1, CAND2, CBX5, CD34, CDKN2A, CEBPA, CEBPB, CEBPG, CENPF, CHD4, CIITA, CITED2, CNOT1, CNOT2, COMMD6, COMMD7, CREB1, CREBBP, CREG1, CSNK2B, CTBP1, CTNNB1, DAXX, DDIT3, DDX3X, D…	72	ACTB, BCL10, BCOR, BHLHE40, C1QBP, CAMTA2, CAND1, CBX5, CENPF, CITED2, DDIT3, DGKQ, DNMT1, DRG1, EGR1, ETS1, FAM89B, FHL2, FOS, FOXC1, GTF2B, HDAC1, HDAC5, HMGN3, HOXA7, ID3, JUN, LDB1, LRIF1, MAGEA2, MDFI, MECP2, MED12, MED13, MED17, MED24, MED6, MLXIPL, MTA1, NAB2, NACA, NCOR2, NPM1, PAXBP1, PBX2, PIM1, PPID, PPP1R13L, PSMA6, RARG, RNF25, SETD6, SIRT1, STAT3, STK36, TAF7, TBL1X, TCERG1, TCF7L2,…	0.038566	0.0772155	1
0042393	histone binding	114	AIRE, APBB1, ASF1A, ASF1B, ATAD2B, BAZ1B, BAZ2A, BRD1, BRD2, BRD3, BRD4, BRD7, BRD9, BRDT, CARM1, CBX2, CBX4, CBX5, CBX7, CBX8, CCDC101, CD1D, CDYL, CDYL2, CHAF1B, CHD1, CHD8, COPRS, CTCFL, CTSL, DEK, DNAJC2, DTX3L, GLYR1, H2AFX, HILS1, HINFP, HJURP, ING1, ING2, ING3, ING4, ING5, IPO7, IPO9, JAK2, JHDM1D, KAT8, KDM4A, KMT2A, L3MBTL1, L3MBTL2, LOXL2, LRWD1, MCM2, MPHOSPH8, MSH6, MSL3, MTF2, MYSM1,…	24	BRD2, CBX2, CBX5, CHD1, CTSL, DNAJC2, ING4, LOXL2, NCAPD2, NPM1, PSME4, PYGO2, RBBP5, SET, SFMBT1, SIRT1, SMARCA5, SUPT6H, SUZ12, TBL1X, TONSL, TP53BP1, USP16, WDTC1	0.0402151	0.0772155	1
0003735	structural constituent of ribosome	155	ANKRD42, FAU, KRBA2, MRP63, MRPL1, MRPL10, MRPL11, MRPL12, MRPL13, MRPL14, MRPL15, MRPL16, MRPL17, MRPL18, MRPL19, MRPL2, MRPL20, MRPL21, MRPL22, MRPL23, MRPL24, MRPL27, MRPL28, MRPL3, MRPL32, MRPL33, MRPL34, MRPL35, MRPL36, MRPL37, MRPL4, MRPL41, MRPL42, MRPL43, MRPL45, MRPL47, MRPL49, MRPL51, MRPL52, MRPL55, MRPL9, MRPS11, MRPS12, MRPS14, MRPS15, MRPS16, MRPS18A, MRPS18B, MRPS18C, MRPS2, MRPS21…	31	MRPL18, MRPL27, MRPL33, MRPL47, MRPS15, MRPS18C, MRPS21, MRPS6, RPL13, RPL21, RPL24, RPL27, RPL34, RPL35, RPL35A, RPL39, RPL6, RPL9, RPLP2, RPS12, RPS13, RPS17L, RPS18, RPS20, RPS26, RPS27A, RPS3A, RPS6, RPS8, RPSAP58, TBCE	0.0419201	0.0772155	1
0016791	phosphatase activity	373	ACP1, ACP2, ACP5, ACP6, ACPL2, ACPP, AKAP6, ALPL, ALPP, ALPPL2, ANKLE2, ANP32E, APTX, ARPP19, BAG4, BMP2, BMP2K, BPGM, BPNT1, CABIN1, CALM1, CAMK2G, CAMSAP3, CASC5, CCDC8, CD2BP2, CDC14A, CDC14B, CDC25A, CDC25B, CDC25C, CDKN3, CEP192, CHP1, CMYA5, CNST, CRY2, CSNK2A1, CSRNP2, CSRNP3, CTDNEP1, CTDP1, CTDSP1, CTDSP2, CTDSPL, CTDSPL2, CYCS, DAPP1, DLG1, DLG2, DLG3, DLGAP5, DMPK, DNAJC6, DRD2, DUSP1,…	67	APTX, BPGM, CABIN1, CALM1, CDC25A, CDC25B, CDC25C, CNST, CTDSP1, CTDSP2, CTDSPL, DLG3, DMPK, DUSP1, DUSP14, DUSP16, DUSP2, DUSP4, DUSP5, DUSP6, ELFN2, FIG4, FRS2, HSP90B1, INPPL1, LHPP, LMTK2, LPIN3, MAP2K1, MASTL, MKI67IP, MPHOSPH10, MTMR2, NT5C3A, NT5E, PCIF1, PDP1, PFKFB3, PGAM5, PHPT1, PNKP, PPAPDC1B, PPIP5K1, PPM1B, PPP1R15B, PPP1R35, PPP2CA, PPP2CB, PPP2R2A, PPP2R5E, PPP3CA, PPP3CC, PPP3R1,…	0.042344	0.0772155	1
0042578	phosphoric ester hydrolase activity	373	ACP1, ACP2, ACP5, ACP6, ACPL2, ACPP, AKAP6, ALPL, ALPP, ALPPL2, ANKLE2, ANP32E, APTX, ARPP19, BAG4, BMP2, BMP2K, BPGM, BPNT1, CABIN1, CALM1, CAMK2G, CAMSAP3, CASC5, CCDC8, CD2BP2, CDC14A, CDC14B, CDC25A, CDC25B, CDC25C, CDKN3, CEP192, CHP1, CMYA5, CNST, CRY2, CSNK2A1, CSRNP2, CSRNP3, CTDNEP1, CTDP1, CTDSP1, CTDSP2, CTDSPL, CTDSPL2, CYCS, DAPP1, DLG1, DLG2, DLG3, DLGAP5, DMPK, DNAJC6, DRD2, DUSP1,…	67	APTX, BPGM, CABIN1, CALM1, CDC25A, CDC25B, CDC25C, CNST, CTDSP1, CTDSP2, CTDSPL, DLG3, DMPK, DUSP1, DUSP14, DUSP16, DUSP2, DUSP4, DUSP5, DUSP6, ELFN2, FIG4, FRS2, HSP90B1, INPPL1, LHPP, LMTK2, LPIN3, MAP2K1, MASTL, MKI67IP, MPHOSPH10, MTMR2, NT5C3A, NT5E, PCIF1, PDP1, PFKFB3, PGAM5, PHPT1, PNKP, PPAPDC1B, PPIP5K1, PPM1B, PPP1R15B, PPP1R35, PPP2CA, PPP2CB, PPP2R2A, PPP2R5E, PPP3CA, PPP3CC, PPP3R1,…	0.042344	0.0772155	1
0008168	methyltransferase activity	200	ALDH1L1, ALDH1L2, ALKBH8, AMT, AS3MT, ASH1L, ASH2L, ASMT, ASMTL, BCDIN3D, BHMT, BHMT2, C7orf60, CAMKMT, CARM1, CIAPIN1, CMTR1, CMTR2, COMT, COMTD1, COQ3, COQ5, CXXC1, DIMT1, DMGDH, DNMT1, DNMT3A, DNMT3B, DOT1L, DPH5, ECE2, EED, EHMT1, EHMT2, EMG1, EZH1, EZH2, FBL, FBLL1, FBXO11, FTSJ1, FTSJ2, FTSJ3, GAMT, GART, GCSH, GNMT, HEMK1, HENMT1, HNMT, IBA57, ICMT, INMT, INMT-FAM188B, IRF4, KDM2A, KIAA145…	37	ALKBH8, ASMTL, CMTR1, COMT, CXXC1, DNMT1, EHMT2, EMG1, EZH1, FBXO11, FTSJ3, KDM2A, MEN1, METTL17, METTL2A, METTL3, METTL7B, NSUN2, NSUN5P1, NSUN5P2, PCMTD2, PDPR, PRDM4, PRMT3, RBBP5, RNMT, RNMTL1, SETD6, SHMT2, SUV420H1, SUZ12, TGS1, THUMPD2, THUMPD3, TPMT, TRMT2A, WHSC1	0.0771064	0.132794	1
0016741	transferase activity, transferring one-carbon groups	200	ALDH1L1, ALDH1L2, ALKBH8, AMT, AS3MT, ASH1L, ASH2L, ASMT, ASMTL, BCDIN3D, BHMT, BHMT2, C7orf60, CAMKMT, CARM1, CIAPIN1, CMTR1, CMTR2, COMT, COMTD1, COQ3, COQ5, CXXC1, DIMT1, DMGDH, DNMT1, DNMT3A, DNMT3B, DOT1L, DPH5, ECE2, EED, EHMT1, EHMT2, EMG1, EZH1, EZH2, FBL, FBLL1, FBXO11, FTSJ1, FTSJ2, FTSJ3, GAMT, GART, GCSH, GNMT, HEMK1, HENMT1, HNMT, IBA57, ICMT, INMT, INMT-FAM188B, IRF4, KDM2A, KIAA145…	37	ALKBH8, ASMTL, CMTR1, COMT, CXXC1, DNMT1, EHMT2, EMG1, EZH1, FBXO11, FTSJ3, KDM2A, MEN1, METTL17, METTL2A, METTL3, METTL7B, NSUN2, NSUN5P1, NSUN5P2, PCMTD2, PDPR, PRDM4, PRMT3, RBBP5, RNMT, RNMTL1, SETD6, SHMT2, SUV420H1, SUZ12, TGS1, THUMPD2, THUMPD3, TPMT, TRMT2A, WHSC1	0.0771064	0.132794	1
0005488	binding	8289	A1CF, A2M, AACS, AADAT, AAK1, AAMP, AARS, AARS2, AARSD1, AASDH, AASDHPPT, AATF, AATK, ABAT, ABCA1, ABCA10, ABCA11P, ABCA12, ABCA13, ABCA2, ABCA3, ABCA4, ABCA5, ABCA6, ABCA7, ABCA8, ABCA9, ABCB1, ABCB10, ABCB11, ABCB4, ABCB5, ABCB6, ABCB7, ABCB8, ABCB9, ABCC1, ABCC10, ABCC11, ABCC12, ABCC13, ABCC2, ABCC3, ABCC4, ABCC5, ABCC6, ABCC8, ABCC9, ABCD1, ABCD2, ABCD3, ABCD4, ABCE1, ABCF1, ABCF2, ABCF3, AB…	1240	AADAT, AATF, ABCA2, ABCA7, ABCC2, ABCC3, ABCE1, ABL2, ABR, ACADSB, ACADVL, ACSF2, ACSL3, ACSL4, ACSL5, ACTB, ACTG1, ACTR1B, ACY1, ADAM10, ADAM17, ADAM19, ADCK3, ADCY3, ADD3, ADI1, ADRM1, AGBL5, AGFG1, AGO1, AGRN, AHCTF1, AIFM2, AKAP1, AKAP11, AKAP17A, AKT1, AKT2, ALAS1, ALDH1A3, ALDOA, ALDOC, ALKBH1, ALKBH8, ALS2, ALYREF, AMFR, ANAPC2, ANKFY1, ANKZF1, ANLN, ANTXR1, ANXA1, ANXA10, ANXA4, ANXA5, AN…	0.112233	0.188067	1
0008135	translation factor activity, nucleic acid binding	92	ABCF1, ABTB1, AGO2, AGO3, C12orf65, COPS5, DENR, DHX29, EEF1A1, EEF1A1P5, EEF1A2, EEF1B2, EEF1D, EEF1DP3, EEF1G, EEF2, EEF2K, EEFSEC, EFTUD1, EIF1, EIF1AD, EIF1AX, EIF1AY, EIF1B, EIF2A, EIF2AK1, EIF2B1, EIF2B2, EIF2B3, EIF2B4, EIF2B5, EIF2D, EIF2S1, EIF2S2, EIF2S3, EIF2S3L, EIF3B, EIF3C, EIF3CL, EIF3D, EIF3E, EIF3F, EIF3G, EIF3H, EIF3I, EIF3J, EIF3K, EIF3L, EIF3M, EIF4A1, EIF4A2, EIF4B, EIF4E, EI…	18	EEF1B2, EEFSEC, EIF1, EIF1AD, EIF1B, EIF2D, EIF2S1, EIF3E, EIF3I, EIF3J, EIF4E, EIF4G2, EIF5, EIF5B, EIF6, ELL2, ETF1, RRN3	0.119676	0.19526	1
0016491	oxidoreductase activity	717	AASS, ABCC4, ABL1, ABL2, ACAA1, ACAD10, ACAD11, ACAD8, ACAD9, ACADL, ACADM, ACADS, ACADSB, ACADVL, ACOX1, ACOX2, ACOX3, ACOXL, ACVR2A, ADH1A, ADH1C, ADH5, ADHFE1, ADI1, ADO, AGMO, AGPS, AGT, AIFM1, AIFM2, AIFM3, AKR1A1, AKR1B1, AKR1B10, AKR1B15, AKR1C1, AKR1C2, AKR1C3, AKR1C4, AKR1CL1, AKR1D1, AKR1E2, AKR7A2, AKR7A3, AKR7L, AKT1, ALDH16A1, ALDH18A1, ALDH1A1, ALDH1A2, ALDH1A3, ALDH1B1, ALDH1L1, AL…	116	ABL2, ACADSB, ACADVL, ADI1, AIFM2, AKR7A2, AKT1, ALDH1A3, ALDH7A1, ALKBH1, ALKBH8, BCKDHA, CALM1, CAT, CBR4, CCS, COA6, COIL, CPOX, CRYL1, CRYZ, CYP24A1, CYP2S1, CYP4F11, CYP51A1, DECR1, DEGS1, DHTKD1, DOHH, DUS1L, DYNLL1, EGFR, EGLN1, ERO1L, ETHE1, FADS3, FAM213B, FDFT1, FDXR, FTH1, GLA, GLRX2, GLRX3, GPX1, GRHPR, GSR, GSTK1, GSTO1, H6PD, HADH, HDAC6, HMGCR, HMOX1, HSD17B8, HSP90AA1, HSP90AB1, H…	0.130315	0.207168	1
0030234	enzyme regulator activity	912	A2M, A2ML1, ABCE1, ABI1, ABR, ACAP1, ACAP2, ACAP3, ADAP1, ADAP2, ADC, ADRB1, ADRM1, AFAP1L2, AGAP1, AGAP10, AGAP11, AGAP2, AGAP3, AGAP4, AGAP5, AGAP6, AGAP7, AGAP8, AGAP9, AGFG1, AGFG2, AGT, AHSA1, AHSA2, AHSG, AKAP13, AKT1, ALDH1A1, ALOX5AP, ALS2, ALS2CL, AMBP, ANGPT4, ANGPTL4, ANKLE2, ANKRD27, ANKRD54, ANP32E, ANXA1, ANXA2, ANXA3, ANXA4, ANXA5, APAF1, APBA3, APC, APLP2, APOA1, APOA2, APOC1, APO…	145	ABCE1, ABR, ADRM1, AGFG1, AHSA1, AKT1, ALS2, ANGPTL4, ANXA1, ANXA4, ANXA5, ARAP1, ARHGAP18, ARHGAP26, ARHGAP27, ARHGAP4, ARHGAP5, ARHGAP8, ARHGEF10, ARHGEF16, ARHGEF19, ARL2, ARL2BP, ASAP1, ATP6V1H, ATPIF1, AZIN1, BCAR3, BCCIP, BCL10, CABIN1, CALM1, CASP3, CCNE1, CD109, CD55, CDC42BPB, CDC42BPG, CSTA, CSTB, CYB5B, CYTH2, DAB2IP, DBF4, DENND4B, DEPDC1B, DMPK, DNAJB6, DNAJC3, DOCK1, DYNLL1, EGFR, E…	0.147562	0.223143	1
0098772	molecular function regulator	912	A2M, A2ML1, ABCE1, ABI1, ABR, ACAP1, ACAP2, ACAP3, ADAP1, ADAP2, ADC, ADRB1, ADRM1, AFAP1L2, AGAP1, AGAP10, AGAP11, AGAP2, AGAP3, AGAP4, AGAP5, AGAP6, AGAP7, AGAP8, AGAP9, AGFG1, AGFG2, AGT, AHSA1, AHSA2, AHSG, AKAP13, AKT1, ALDH1A1, ALOX5AP, ALS2, ALS2CL, AMBP, ANGPT4, ANGPTL4, ANKLE2, ANKRD27, ANKRD54, ANP32E, ANXA1, ANXA2, ANXA3, ANXA4, ANXA5, APAF1, APBA3, APC, APLP2, APOA1, APOA2, APOC1, APO…	145	ABCE1, ABR, ADRM1, AGFG1, AHSA1, AKT1, ALS2, ANGPTL4, ANXA1, ANXA4, ANXA5, ARAP1, ARHGAP18, ARHGAP26, ARHGAP27, ARHGAP4, ARHGAP5, ARHGAP8, ARHGEF10, ARHGEF16, ARHGEF19, ARL2, ARL2BP, ASAP1, ATP6V1H, ATPIF1, AZIN1, BCAR3, BCCIP, BCL10, CABIN1, CALM1, CASP3, CCNE1, CD109, CD55, CDC42BPB, CDC42BPG, CSTA, CSTB, CYB5B, CYTH2, DAB2IP, DBF4, DENND4B, DEPDC1B, DMPK, DNAJB6, DNAJC3, DOCK1, DYNLL1, EGFR, E…	0.147562	0.223143	1
0004386	helicase activity	157	ASCC3, ATRX, BLM, BRIP1, BTAF1, C10orf2, CETN2, CHD1, CHD1L, CHD2, CHD3, CHD4, CHD5, CHD6, CHD7, CHD8, CHD9, CHTF18, DDX1, DDX10, DDX11, DDX11L2, DDX12P, DDX17, DDX18, DDX19A, DDX19B, DDX20, DDX21, DDX23, DDX24, DDX25, DDX27, DDX28, DDX31, DDX39A, DDX39B, DDX3X, DDX3Y, DDX4, DDX41, DDX42, DDX43, DDX46, DDX47, DDX49, DDX5, DDX50, DDX51, DDX52, DDX54, DDX55, DDX56, DDX58, DDX59, DDX6, DDX60, DDX60L…	28	CHD1, CHD2, CHD3, CHTF18, DDX1, DDX11, DDX12P, DDX20, DDX39A, DDX47, DHX36, EIF4A3, ERCC2, GTF2H4, MCM6, MCM7, MOV10, RECQL, RECQL4, RECQL5, SETX, SIRT1, SKIV2L, SKIV2L2, SMARCA1, SMARCA5, SSBP1, TP53	0.154314	0.227797	1
0005198	structural molecule activity	574	ACAN, ACTA1, ACTB, ACTG1, ACTL7B, ACTN2, ACTN3, ADD1, ADD2, ADD3, AGRN, AKAP6, AKAP7, AKAP9, AMBN, ANK1, ANK3, ANKRD2, ANKRD42, ANXA1, ARPC1B, ARPC2, ARPC3, ARPC5, ARRB2, ASPH, AXIN1, BAZ1B, BFAR, BFSP1, BFSP2, BGLAP, BGN, BICD1, BVES, CAPN3, CARD10, CAV1, CAV3, CCDC108, CCDC6, CCIN, CD2AP, CD3E, CD4, CDC42SE2, CHCHD3, CHI3L1, CLDN1, CLDN11, CLDN12, CLDN15, CLDN16, CLDN2, CLDN22, CLDN23, CLDN3, C…	92	ACTB, ACTG1, ADD3, AGRN, ANXA1, ARRB2, CLDN3, CLTB, CLTC, COL18A1, COL6A2, COPB1, COPB2, CRYAB, CSTA, CTNNAL1, DAG1, DEDD2, DLG5, EPB41L1, EPPK1, ERBB2IP, EVPL, HIP1, IFFO2, ISCA1, KLHL17, KRT10, KRT19, KRT23, KRT6A, LAMA5, LAMB2, LAMB3, LAMTOR2, LLGL1, LMNB2, MAPK8IP3, MATR3, MCL1, MEGF8, MMS19, MPP7, MPZL1, MRPL18, MRPL27, MRPL33, MRPL47, MRPS15, MRPS18C, MRPS21, MRPS6, MSN, MYL9, NCK2, NUMA1, …	0.186734	0.269244	1
0003924	GTPase activity	721	ABR, ACAP1, ACAP2, ACAP3, ADAP1, ADAP2, ADRB1, AGAP1, AGAP10, AGAP11, AGAP2, AGAP3, AGAP4, AGAP5, AGAP6, AGAP7, AGAP8, AGAP9, AGFG1, AGFG2, AGRN, AJUBA, AKAP13, AKT2, ALDH1A1, ALS2, ALS2CL, ALS2CR12, AMOT, ANKRD27, ARAP1, ARAP2, ARAP3, ARF1, ARF3, ARF5, ARF6, ARFGAP1, ARFGAP2, ARFGAP3, ARFGEF1, ARFGEF2, ARFRP1, ARHGAP1, ARHGAP10, ARHGAP11A, ARHGAP11B, ARHGAP12, ARHGAP15, ARHGAP17, ARHGAP18, ARHGA…	113	ABR, AGFG1, AGRN, AKT2, ALS2, ARAP1, ARF1, ARF3, ARHGAP18, ARHGAP26, ARHGAP27, ARHGAP4, ARHGAP5, ARHGAP8, ARHGEF10, ARHGEF16, ARHGEF19, ARL2, ARL2BP, ARL3, ARRB2, ASAP1, ATL3, BCAR3, CCL26, CDC42BPB, CDC42BPG, CYTH2, DAB2IP, DENND4B, DEPDC1B, DIRAS1, DOCK1, DYNLT1, EEFSEC, EIF5, EIF5B, EPHA1, ERBB2, ERRFI1, FGD6, GAPVD1, GEM, GFM2, GNAI2, GNAI3, GNL2, GRTP1, GTPBP4, IQGAP3, JUN, LAMTOR2, LLGL1, L…	0.229089	0.322807	1
0008233	peptidase activity	811	A2M, A2ML1, ABHD14A-ACY1, ABHD5, ACE2, ACER2, ACR, ACVR1C, ACY1, ADAM10, ADAM11, ADAM12, ADAM15, ADAM17, ADAM19, ADAM20, ADAM21, ADAM22, ADAM23, ADAM28, ADAM29, ADAM32, ADAM5, ADAM8, ADAM9, ADAMDEC1, ADAMTS1, ADAMTS10, ADAMTS12, ADAMTS13, ADAMTS14, ADAMTS15, ADAMTS16, ADAMTS17, ADAMTS2, ADAMTS20, ADAMTS3, ADAMTS4, ADAMTS6, ADAMTS7, ADAMTS8, ADAMTS9, ADAMTSL1, ADAMTSL2, ADAMTSL3, ADAMTSL4, ADAMTSL…	125	ABHD5, ACY1, ADAM10, ADAM17, ADAM19, ADRM1, AGBL5, AKIRIN2, AKT1, APEH, ATG4B, BAK1, BLMH, BMP1, BOK, C1RL, CAPN1, CAPN2, CASP3, CASP4, CD109, CPA4, CPE, CPS1, CRYAB, CSTA, CSTB, CTGF, CTSL, CYFIP2, CYR61, DNAJB6, DPP4, DPP7, DPP9, ESPL1, F2R, F3, FAM105B, FAS, GAS6, GPI, GPX1, HERPUD1, HIP1, HSPD1, HSPE1, IDE, IFI6, INTS1, JOSD1, KIAA0141, LGMN, LONP1, MBTPS1, MEN1, MMP1, MMP10, MUL1, MYRF, NCST…	0.280314	0.38621	1
0016765	transferase activity, transferring alkyl or aryl	51	AGPS, CHM, CHML, CHURC1-FNTB, COQ2, COX10, DHDDS, DHPS, FDFT1, FDPS, FNTA, FNTB, GGPS1, GSTA1, GSTA2, GSTA3, GSTA4, GSTK1, GSTM1, GSTM2, GSTM3, GSTM4, GSTM5, GSTO1, GSTO2, GSTP1, GSTT2, GSTT2B, GSTZ1, HMBS, HPGDS, LTC4S, MAT1A, MAT2A, MAT2B, MGST1, MGST2, MGST3, MMAB, NANS, NUS1, PDSS1, PDSS2, PGGT1B, PTAR1, RABGGTA, RABGGTB, SMS, SRM, TRIT1, UBIAD1	9	COQ2, DHPS, FDFT1, GSTK1, GSTO1, MAT2A, MGST1, PGGT1B, SMS	0.328344	0.442546	1
0003676	nucleic acid binding	2852	A1CF, AARS, AARS2, ABCF1, ABCF2, ABI2, ABL1, ABT1, ABTB1, ACD, ACIN1, ACO1, ACR, ADAD2, ADAR, ADARB1, ADAT1, ADNP, ADNP2, AEBP1, AEBP2, AFF2, AFF3, AGFG1, AGO1, AGO2, AGO3, AGO4, AHCTF1, AHDC1, AHR, AHRR, AIFM1, AIFM2, AIMP1, AIRE, AKAP1, AKAP17A, AKAP8, AKAP8L, AKNA, ALB, ALKBH8, ALX1, ALX4, ALYREF, ANG, ANKHD1, ANKRD1, ANKRD17, ANKRD30A, APEX1, APEX2, APITD1, APLP2, APOBEC1, APOBEC2, APOBEC3B, …	425	AGFG1, AGO1, AHCTF1, AIFM2, AKAP1, AKAP17A, ALKBH8, ALYREF, APOBEC3B, APOBEC3F, APTX, ARID4B, ATF3, ATF6B, AUH, BACH1, BCOR, BHLHE40, BLZF1, C17orf49, C1QBP, CALCOCO1, CALR, CAMTA2, CAPRIN2, CARS, CBFB, CBX2, CC2D1A, CDKN2AIP, CEBPZ, CENPA, CENPT, CHD1, CHD2, CHD3, CHTF18, CIRBP, CLSPN, CNBP, CPSF1, CPSF2, CREB3, CREBZF, CRYZ, CSRNP1, CSTF3, CTC1, CTNNBIP1, CWC22, CXXC1, DDB2, DDIT3, DDX1, DDX11,…	0.349754	0.442546	1
0097159	organic cyclic compound binding	2852	A1CF, AARS, AARS2, ABCF1, ABCF2, ABI2, ABL1, ABT1, ABTB1, ACD, ACIN1, ACO1, ACR, ADAD2, ADAR, ADARB1, ADAT1, ADNP, ADNP2, AEBP1, AEBP2, AFF2, AFF3, AGFG1, AGO1, AGO2, AGO3, AGO4, AHCTF1, AHDC1, AHR, AHRR, AIFM1, AIFM2, AIMP1, AIRE, AKAP1, AKAP17A, AKAP8, AKAP8L, AKNA, ALB, ALKBH8, ALX1, ALX4, ALYREF, ANG, ANKHD1, ANKRD1, ANKRD17, ANKRD30A, APEX1, APEX2, APITD1, APLP2, APOBEC1, APOBEC2, APOBEC3B, …	425	AGFG1, AGO1, AHCTF1, AIFM2, AKAP1, AKAP17A, ALKBH8, ALYREF, APOBEC3B, APOBEC3F, APTX, ARID4B, ATF3, ATF6B, AUH, BACH1, BCOR, BHLHE40, BLZF1, C17orf49, C1QBP, CALCOCO1, CALR, CAMTA2, CAPRIN2, CARS, CBFB, CBX2, CC2D1A, CDKN2AIP, CEBPZ, CENPA, CENPT, CHD1, CHD2, CHD3, CHTF18, CIRBP, CLSPN, CNBP, CPSF1, CPSF2, CREB3, CREBZF, CRYZ, CSRNP1, CSTF3, CTC1, CTNNBIP1, CWC22, CXXC1, DDB2, DDIT3, DDX1, DDX11,…	0.349754	0.442546	1
1901363	heterocyclic compound binding	2852	A1CF, AARS, AARS2, ABCF1, ABCF2, ABI2, ABL1, ABT1, ABTB1, ACD, ACIN1, ACO1, ACR, ADAD2, ADAR, ADARB1, ADAT1, ADNP, ADNP2, AEBP1, AEBP2, AFF2, AFF3, AGFG1, AGO1, AGO2, AGO3, AGO4, AHCTF1, AHDC1, AHR, AHRR, AIFM1, AIFM2, AIMP1, AIRE, AKAP1, AKAP17A, AKAP8, AKAP8L, AKNA, ALB, ALKBH8, ALX1, ALX4, ALYREF, ANG, ANKHD1, ANKRD1, ANKRD17, ANKRD30A, APEX1, APEX2, APITD1, APLP2, APOBEC1, APOBEC2, APOBEC3B, …	425	AGFG1, AGO1, AHCTF1, AIFM2, AKAP1, AKAP17A, ALKBH8, ALYREF, APOBEC3B, APOBEC3F, APTX, ARID4B, ATF3, ATF6B, AUH, BACH1, BCOR, BHLHE40, BLZF1, C17orf49, C1QBP, CALCOCO1, CALR, CAMTA2, CAPRIN2, CARS, CBFB, CBX2, CC2D1A, CDKN2AIP, CEBPZ, CENPA, CENPT, CHD1, CHD2, CHD3, CHTF18, CIRBP, CLSPN, CNBP, CPSF1, CPSF2, CREB3, CREBZF, CRYZ, CSRNP1, CSTF3, CTC1, CTNNBIP1, CWC22, CXXC1, DDB2, DDIT3, DDX1, DDX11,…	0.349754	0.442546	1
0016746	transferase activity, transferring acyl groups	228	AANAT, ABHD5, ACAA1, ACAA2, ACAT1, ACAT2, ACLY, AGPAT1, AGPAT2, AGPAT3, AGPAT4, AGPAT5, AGPAT6, AGPAT9, AGT, ALAS1, ALAS2, APOA1, APOA2, APOC1, APOE, ATAT1, ATE1, ATF2, AWAT1, AWAT2, BAAT, BRCA2, CDYL, CERS1, CERS2, CERS3, CERS4, CERS5, CERS6, CHCHD10, CLOCK, CPT1A, CPT1B, CPT1C, CPT2, CRAT, CREBBP, CROT, CS, CSRP2BP, DBT, DGAT1, DGAT2, DGAT2L6, DGAT2L7P, DLAT, DLST, EID1, ELOVL1, ELOVL2, ELOVL5,…	35	ABHD5, ACAT2, AGPAT1, AGPAT9, ALAS1, CPT1B, CPT2, CRAT, DGAT1, GNPNAT1, HAT1, HMGCS1, KANSL2, KAT2A, LPCAT1, LPCAT3, LPCAT4, MED24, NAA15, NAA16, NAA20, NAA50, NAT14, NAT9, NMT2, OGT, PHPT1, SPTSSA, TADA3, TAF5, YKT6, ZDHHC16, ZDHHC18, ZDHHC23, ZDHHC8	0.411397	0.510132	1
0004871	signal transducer activity	3508	A1CF, A2M, AACS, AAK1, AARS, AARS2, AARSD1, AASDH, AATK, ABCA1, ABCA10, ABCA11P, ABCA12, ABCA13, ABCA2, ABCA3, ABCA4, ABCA5, ABCA6, ABCA7, ABCA8, ABCA9, ABCB1, ABCB10, ABCB11, ABCB4, ABCB5, ABCB6, ABCB7, ABCB8, ABCB9, ABCC1, ABCC10, ABCC11, ABCC12, ABCC13, ABCC2, ABCC3, ABCC4, ABCC5, ABCC6, ABCC8, ABCC9, ABCD1, ABCD2, ABCD3, ABCD4, ABCE1, ABCF1, ABCF2, ABCF3, ABCG1, ABCG2, ABCG4, ABCG8, ABI3BP, A…	518	ABCA2, ABCA7, ABCC2, ABCC3, ABCE1, ABL2, ACADSB, ACADVL, ACSF2, ACSL3, ACSL4, ACSL5, ACTB, ACTG1, ACTR1B, ADAM17, ADCK3, ADCY3, ADIPOR2, AIFM2, AKAP17A, AKT1, AKT2, ALDH1A3, ALKBH8, ALYREF, ANTXR1, APRT, ARF1, ARF3, ARF4, ARHGAP5, ARL14, ARL2, ARL3, ARL4A, ASNS, ASS1, ATAD2, ATL3, ATP11A, ATP13A1, ATP1A3, AURKB, BBS10, BCAM, BMP4, BMS1, BRAP, BRD8, C1QBP, C9orf69, CALR, CARS, CAT, CBR4, CC2D1A, C…	0.427142	0.519271	1
0016829	lyase activity	214	ACO1, ACO2, ACR, ADC, ADCY1, ADCY10, ADCY2, ADCY3, ADCY4, ADCY5, ADCY6, ADCY7, ADCY9, ADCYAP1R1, ADORA2A, ADORA2B, ADRA2A, ADRB1, ADRB2, ADSL, ALAD, ALDOA, ALDOB, ALDOC, ALKBH1, AMD1, APEX1, APEX2, APIP, APLF, APMAP, ASL, AUH, AVPR2, AZIN1, BCKDHA, BCKDHB, CA1, CA12, CA13, CA14, CA2, CA3, CA5A, CA5B, CA5BP1, CA6, CA8, CA9, CALCR, CAP1, CAP2, CARKD, CBS, CCBL1, CCBL2, CD38, CENPV, CLYBL, CRHR1, CR…	29	ADCY3, ALDOA, ALDOC, ALKBH1, APIP, ASL, AUH, AZIN1, BCKDHA, CA2, DAK, ENO2, GLO1, GNAI2, GNAI3, GOT1, GPR87, HCCS, ME1, NEIL3, OAZ1, OAZ2, ODC1, P2RY11, PHPT1, SHMT2, UROD, UROS, pck2	0.706639	0.842531	1
0016779	nucleotidyltransferase activity	126	ABL1, ACD, CD3EAP, CDS1, CDS2, CHRAC1, CMAS, COASY, CRCP, CTDP1, DKC1, DNTT, EIF2B3, FICD, FLAD1, FPGT, GDPGP1, GMPPA, GMPPB, GREM1, ISPD, MB21D1, MED20, MED21, MEN1, MOCS3, MTPAP, MYBBP1A, NANS, NMNAT1, NMNAT2, NMNAT3, OAS1, OAS2, OAS3, PAPD4, PAPD5, PAPD7, PAPOLA, PAPOLB, PAPOLG, PAPSS1, PAPSS2, PARM1, PCYT1A, PCYT1B, PCYT2, PIF1, PINX1, PML, PNPT1, POLA1, POLA2, POLB, POLD1, POLD2, POLD3, POLD…	15	CRCP, MEN1, OAS3, PAPD5, PAPOLA, POLD1, POLE, POLR2C, POLR3C, POLR3F, POLR3G, PTGES3, UAP1, USP14, ZCCHC6	0.842857	0.985983	1
0016810	hydrolase activity, acting on carbon-nitrogen	114	ABHD14A-ACY1, ACER1, ACER2, ACER3, ACR, ACY1, ACY3, ADA, ADAD2, ADAL, ADAR, ADARB1, ADAT1, AFMID, AGA, AGMAT, AICDA, ALLC, AMDHD1, AMDHD2, AMPD1, AMPD2, AMPD3, APOBEC1, APOBEC2, APOBEC3A, APOBEC3B, APOBEC3C, APOBEC3D, APOBEC3F, APOBEC3G, APOBEC3H, ARG1, ARG2, ASAH1, ASAH2, ASPA, ASPG, ASRGL1, ATIC, BTD, CAD, CAMK2D, CAT, CD101, CDA, CECR1, DARS, DCTD, DDAH1, DDAH2, DPYSL2, DPYSL3, DPYSL4, DPYSL5,…	12	ACY1, APOBEC3B, APOBEC3C, APOBEC3F, CAT, DDAH2, FAAH, HDAC1, HDAC5, HDAC6, SIRT1, TP53	0.922357	1	1
0016757	transferase activity, transferring glycosyl groups	250	A4GALT, ABO, AGL, ALG1, ALG10, ALG10B, ALG11, ALG12, ALG13, ALG1L, ALG1L2, ALG2, ALG3, ALG5, ALG6, ALG8, APRT, ART3, ART4, ART5, B3GALNT1, B3GALNT2, B3GALT1, B3GALT2, B3GALT4, B3GALT5, B3GALT6, B3GALTL, B3GAT1, B3GAT2, B3GAT3, B3GNT1, B3GNT2, B3GNT3, B3GNT4, B3GNT5, B3GNT6, B3GNT7, B3GNT8, B3GNT9, B3GNTL1, B4GALNT1, B4GALNT3, B4GALNT4, B4GALT1, B4GALT2, B4GALT3, B4GALT4, B4GALT5, B4GALT6, B4GALT7…	29	ALG5, APRT, B3GNT5, B4GALNT1, B4GALNT4, CHPF2, DNPH1, DPY19L1, FUT11, FUT8, GALNT3, GALNT5, GBE1, GYLTL1B, GYS1, NAMPT, NAPRT1, OGT, PARP3, PARP6, PIGA, PNP, POMGNT1, PYGB, QTRT1, RFNG, TIPARP, UGCG, UPP1	0.932939	1	1
0008289	lipid binding	686	ABCA1, ABCG1, ABR, ACAP1, ACAP2, ACAP3, ACBD4, ACBD5, ACBD6, ACBD7, ACOT11, ACOT12, ACOX1, ADAP1, ADAP2, ADH5, ADRBK1, ADRBK2, AFAP1, AFAP1L1, AFAP1L2, AGAP1, AGAP10, AGAP11, AGAP2, AGAP3, AGAP4, AGAP5, AGAP6, AGAP7, AGAP8, AGAP9, AKAP13, AKR1C1, AKR1C2, AKR1D1, AKT1, AKT2, AKT3, ALB, ALDH1A1, ALDH1A2, ALOX5AP, ALS2, AMER1, AMER2, ANLN, ANXA1, ANXA10, ANXA11, ANXA2, ANXA3, ANXA4, ANXA5, ANXA6, AN…	86	ABR, AKT1, AKT2, ALS2, ANLN, ANXA1, ANXA10, ANXA4, ANXA5, ANXA6, AP2A2, APPL2, ARAP1, ARHGAP26, ARHGAP27, ARHGEF16, ARHGEF19, ASAP1, ATP5G1, C2CD5, CDC42BPB, CDC42BPG, CPNE1, CPS1, CYTH2, DAB2IP, ELMO3, EXOC8, F3, FAM129B, FERMT2, FGD6, GAS6, GPAA1, GRB10, GRB7, HIP1, HIP1R, HSPD1, INPPL1, IRS1, IRS2, ITPR3, LYN, MFGE8, MPRIP, MYOF, NDUFAB1, NISCH, NPC1, NSFL1C, OGT, PFN2, PHLDA1, PHLDA2, PHLDA3,…	0.954615	1	1
0003677	DNA binding	2145	ABCF2, ABI2, ABL1, ABT1, ACD, ACR, ADAR, ADNP, ADNP2, AEBP1, AEBP2, AFF3, AGFG1, AHCTF1, AHDC1, AHR, AHRR, AIFM1, AIFM2, AIRE, AKAP8, AKAP8L, AKNA, ALB, ALX1, ALX4, ANG, ANKRD1, ANKRD30A, APEX1, APEX2, APITD1, APLP2, APP, APTX, ARHGAP35, ARID1A, ARID1B, ARID2, ARID3A, ARID3B, ARID3C, ARID4A, ARID4B, ARID5A, ARID5B, ARNT, ARNT2, ARNTL, ARNTL2, ARRB1, ARX, ASCL1, ASCL2, ASCL5, ASH1L, ASH2L, ASXL1, …	278	AGFG1, AHCTF1, AIFM2, APTX, ARID4B, ATF3, ATF6B, BACH1, BCOR, BHLHE40, BLZF1, C17orf49, CALCOCO1, CALR, CAMTA2, CBFB, CBX2, CC2D1A, CEBPZ, CENPA, CENPT, CHD1, CHD2, CHD3, CHTF18, CLSPN, CNBP, CREB3, CREBZF, CSRNP1, CTC1, CTNNBIP1, CXXC1, DDB2, DDIT3, DDX1, DDX11, DDX12P, DDX20, DEDD2, DNAJB6, DNAJC2, DNASE2, DNMT1, E2F6, EGFR, EGR1, EHF, ELF4, ELK3, EME1, ERCC2, ETS1, ETS2, ETV3, EXO1, FOS, FOSL1…	0.993541	1	1
0043167	ion binding	5715	AACS, AADAT, AAK1, AAMP, AARS, AARS2, AARSD1, AASDH, AASDHPPT, AATK, ABAT, ABCA1, ABCA10, ABCA11P, ABCA12, ABCA13, ABCA2, ABCA3, ABCA4, ABCA5, ABCA6, ABCA7, ABCA8, ABCA9, ABCB1, ABCB10, ABCB11, ABCB4, ABCB5, ABCB6, ABCB7, ABCB8, ABCB9, ABCC1, ABCC10, ABCC11, ABCC12, ABCC13, ABCC2, ABCC3, ABCC4, ABCC5, ABCC6, ABCC8, ABCC9, ABCD1, ABCD2, ABCD3, ABCD4, ABCE1, ABCF1, ABCF2, ABCF3, ABCG1, ABCG2, ABCG4…	774	AADAT, ABCA2, ABCA7, ABCC2, ABCC3, ABCE1, ABL2, ABR, ACADSB, ACADVL, ACSF2, ACSL3, ACSL4, ACSL5, ACTB, ACTG1, ACTR1B, ACY1, ADAM10, ADAM17, ADAM19, ADCK3, ADCY3, ADI1, AGBL5, AGFG1, AGRN, AIFM2, AKT1, AKT2, ALAS1, ALDH1A3, ALKBH1, ALKBH8, ALS2, AMFR, ANKFY1, ANKZF1, ANLN, ANTXR1, ANXA1, ANXA10, ANXA4, ANXA5, ANXA6, APIP, APOBEC3B, APOBEC3C, APOBEC3F, APPL2, APRT, APTX, ARAP1, ARF1, ARF3, ARF4, AR…	0.999231	1	1
0005215	transporter activity	951	ABCA1, ABCA2, ABCA3, ABCA4, ABCA8, ABCB1, ABCB10, ABCB11, ABCB4, ABCB5, ABCB6, ABCB7, ABCB8, ABCB9, ABCC1, ABCC10, ABCC11, ABCC12, ABCC13, ABCC2, ABCC3, ABCC4, ABCC5, ABCC6, ABCC8, ABCC9, ABCD1, ABCD2, ABCD3, ABCD4, ABCG1, ABCG2, ACTN2, ACTN4, ADAMTS8, ADRA2A, ADRB1, ADRB2, AHCYL1, AKAP6, AKAP7, AKR1C4, AMBP, ANK2, ANK3, ANKH, ANKRD36C, ANO1, ANO2, ANO6, ANO7, AOC1, AOC3, AP1B1, AP1G1, AP1G2, AP1…	98	ABCA2, ABCC2, ABCC3, AP1G1, AP1G2, AP2A1, AP2A2, AP3S1, AP4B1, ASIC1, ATP11A, ATP13A1, ATP1A3, ATP5G1, ATP5I, ATP6V0B, ATP6V0C, ATP6V1D, ATP6V1E1, ATP6V1H, C11orf73, CACNA1H, CALM1, CCS, CHRNA5, CLIC4, COA6, CYTH2, GAS6, GJB3, GPR89A, GSTO1, ITPR3, KCNG1, KCNH3, KCNK1, KCNQ2, KPNA1, KPNA2, KPNA3, KPNA4, KPNB1, MCL1, MINK1, MPC1, MT-ATP6, MT-ATP8, MT-CO2, MT-CO3, MT-CYB, NEDD4L, NIPA2, NLGN2, PANX…	0.999984	1	1
0001071	nucleic acid binding transcription factor activity	4775	A1CF, AARS, AARS2, AARSD1, AASDHPPT, AATF, ABCF1, ABL1, ABL2, ABLIM1, ABLIM2, ABLIM3, ABO, ACACA, ACACB, ACAN, ACAP1, ACAP2, ACAP3, ACAT1, ACE2, ACIN1, ACLY, ACO1, ACO2, ACP5, ACR, ACSM1, ACSM2A, ACSM2B, ACSM3, ACSM5, ACTN1, ACTN2, ACTN3, ACTN4, ACVR1, ACVR1B, ACVR1C, ACVR2A, ACVR2B, ACVRL1, ACY1, ACY3, ADA, ADAL, ADAM10, ADAM11, ADAM12, ADAM15, ADAM17, ADAM19, ADAM20, ADAM21, ADAM22, ADAM23, ADA…	619	AATF, ABL2, ACY1, ADAM10, ADAM17, ADAM19, ADCY3, ADI1, AEN, AGBL5, AGFG1, AGO1, AGRN, AHCTF1, AKT1, ALDH1A3, ALKBH1, ALKBH8, ALYREF, AMFR, ANKFY1, ANKZF1, ANTXR1, ANXA1, ANXA10, ANXA4, ANXA5, ANXA6, APIP, APOBEC3B, APOBEC3C, APOBEC3F, APTX, ARAP1, ARL3, ARRB2, ASAP1, ATF3, ATF6B, ATP11A, ATP13A1, ATP1A3, AURKB, BACH1, BAK1, BAZ1A, BCKDHA, BCL10, BHLHE40, BLZF1, BMP1, BRAP, BRD8, BRF2, BUD31, C2CD…	0.999985	1	1
0022857	transmembrane transporter activity	888	ABCA1, ABCA2, ABCA3, ABCA4, ABCA8, ABCB1, ABCB10, ABCB11, ABCB4, ABCB5, ABCB6, ABCB7, ABCB8, ABCB9, ABCC1, ABCC10, ABCC11, ABCC12, ABCC13, ABCC2, ABCC3, ABCC4, ABCC5, ABCC6, ABCC8, ABCC9, ABCD1, ABCD2, ABCD3, ABCD4, ABCG1, ABCG2, ACTN2, ACTN4, ADAMTS8, ADRA2A, ADRB1, ADRB2, AHCYL1, AKAP6, AKAP7, AKR1C4, AMBP, ANK2, ANK3, ANKH, ANKRD36C, ANO1, ANO2, ANO6, ANO7, AOC1, AOC3, APOL1, AQP2, AQP3, AQP4,…	83	ABCA2, ABCC2, ABCC3, ASIC1, ATP11A, ATP13A1, ATP1A3, ATP5G1, ATP5I, ATP6V0B, ATP6V0C, ATP6V1D, ATP6V1E1, ATP6V1H, CACNA1H, CALM1, CCS, CHRNA5, CLIC4, COA6, CYTH2, GAS6, GJB3, GPR89A, GSTO1, ITPR3, KCNG1, KCNH3, KCNK1, KCNQ2, MCL1, MINK1, MPC1, MT-ATP6, MT-ATP8, MT-CO2, MT-CO3, MT-CYB, NEDD4L, NIPA2, NLGN2, PANX1, PDE4B, PHPT1, PIEZO1, PPIF, PRKACA, RASA1, SCNN1A, SEC61G, SFXN3, SLC11A2, SLC12A7, …	1	1	1
0003674	molecular_function	13582	A1BG, A1CF, A2M, A2ML1, A4GALT, AAAS, AACS, AADAC, AADACL3, AADAT, AAK1, AAMP, AANAT, AARS, AARS2, AARSD1, AASDH, AASDHPPT, AASS, AATF, AATK, ABAT, ABCA1, ABCA10, ABCA11P, ABCA12, ABCA13, ABCA2, ABCA3, ABCA4, ABCA5, ABCA6, ABCA7, ABCA8, ABCA9, ABCB1, ABCB10, ABCB11, ABCB4, ABCB5, ABCB6, ABCB7, ABCB8, ABCB9, ABCC1, ABCC10, ABCC11, ABCC12, ABCC13, ABCC2, ABCC3, ABCC4, ABCC5, ABCC6, ABCC8, ABCC9, AB…	1991	AAAS, AADAT, AATF, ABCA2, ABCA7, ABCC2, ABCC3, ABCE1, ABHD10, ABHD14B, ABHD16A, ABHD17B, ABHD3, ABHD4, ABHD5, ABL2, ABR, ACADSB, ACADVL, ACAT2, ACSF2, ACSL3, ACSL4, ACSL5, ACTB, ACTG1, ACTR1B, ACTR5, ACTR6, ACY1, ADAM10, ADAM17, ADAM19, ADCK3, ADCY3, ADD3, ADI1, ADIPOR2, ADIRF, ADM, ADRM1, AEN, AES, AGBL5, AGFG1, AGO1, AGPAT1, AGPAT9, AGRN, AHCTF1, AHNAK, AHSA1, AIFM2, AKAP1, AKAP11, AKAP17A, AKI…	1	1	1
