# Supplementary material for: A novel curcumin analog inhibits canonical and non-canonical functions of telomerase through STAT3 and NF-κB inactivation in colorectal cancer cells
Source: Oncotarget. 2019 Jul 16;10(44):4516–31. doi: 10.18632/oncotarget.27000 (PMC6642039; doi:10.18632/oncotarget.27000)
Supplement: Supplementary file 4 [file oncotarget-10-4516-s004.xls]

## Sheet: Sheet0
Ingenuity Canonical Pathways	-log(p-value)	Ratio	z-score	Molecules
EIF2 Signaling	51.7	0.515	5.737	RPS27,RPL39,RPLP2,HRAS,RPL35A,KRAS,CCND1,RPS11,EIF1,ATF4,RPS2,RPL36,RRAS,RPL10A,RPS6,IRS1,RPL10,RPL6,RPS25,RPL41,EIF3K,RPL24,RPS3A,RPL36A,DDIT3,RPL22L1,RPS18,RPL26,EIF2B2,RPL7,RPL35,RPS9,EIF3A,RPS12,RPS5,RPL18,RPL31,RPS24,RPS19,RPL4,EIF3H,RPL34,ACTB,RPL17,RPS10,TRIB3,EIF3G,RPS16,EIF4A1,RPS27A,RPL37,RPS14,RPL11,RPL22,RPS23,RPS7,RPL13,RPS20,MAP2K2,EIF3D,RPS13,RPL23A,MAPK3,RPL21,RPL19,GSK3B,PPP1CA,R…
Oxidative Phosphorylation	50.7	0.725	6.413	NDUFA9,ATP5F1D,NDUFB5,COX8A,ATP5MG,MT-CO2,NDUFA1,NDUFB3,NDUFB10,NDUFS6,UQCRFS1,MT-ND2,ATP5PB,ATP5MC3,NDUFA8,ATP5PF,ATP5MC2,NDUFS7,ATP5PO,SURF1,COX7C,SDHC,UQCR11,NDUFB1,MT-ND4L,NDUFS5,ATP5F1C,NDUFB11,ATP5F1B,NDUFA6,NDUFB7,NDUFA12,MT-ND3,NDUFS3,NDUFB2,NDUFA4,ATP5MC1,SDHB,COX7B,ATP5PD,COX6A1,NDUFA7,COX6C,UQCRH,COX5B,NDUFA2,ATP5F1E,NDUFB9,MT-CYB,ATP5MF,MT-CO3,NDUFB6,NDUFAB1,ATP5ME,COX4I1,NDUFS4,MT-CO…
Mitochondrial Dysfunction	45.4	0.556	#NUM!	NDUFA9,ATP5F1D,NDUFB5,COX8A,ATP5MG,MT-CO2,NDUFA1,NDUFB3,NDUFB10,VDAC2,PDHA1,NDUFS6,UQCRFS1,HTRA2,GPX4,MT-ND2,ATP5PB,ATP5MC3,NDUFA8,ATP5PF,ATP5MC2,NDUFS7,SURF1,COX7C,ATP5PO,NDUFB1,UQCR11,SDHC,NDUFAF2,MT-ND4L,NDUFS5,ATP5F1C,NDUFB11,ATP5F1B,NDUFA6,TXN2,NDUFB7,NDUFA12,MT-ND3,NDUFS3,NDUFB2,HSD17B10,NDUFA4,ATP5MC1,SDHB,COX7B,ATP5PD,NDUFA7,PSENEN,COX6A1,UQCRH,PRDX5,COX6C,COX5B,ATP5F1E,NDUFA2,NDUFB9,PARK…
Sirtuin Signaling Pathway	42.7	0.425	-1.325	TUBA1B,TIMM13,POLR2F,NDUFA9,NDUFB5,ESRRA,NDUFA1,NDUFB3,APEX1,ATP5PB,ATP5PF,SLC2A1,TIMM44,NDUFS7,ZIC2,HSF1,TIMM17B,TIMM8B,NDUFS5,CDH1,NDUFB11,TOMM22,NDUFB7,TIMM22,ATG101,MT-ND3,NDUFB2,NDUFA4,TOMM40,HIST1H1C,ATP5MC1,GADD45B,NDUFA7,TIMM10,PAM16,NDUFB9,MTOR,MT-CYB,PGAM1,NDUFAB1,NDUFS4,POLR1D,NDUFAF1,PRKDC,PPIF,TRIM28,MAPK6,MT-ND4,VDAC3,MT-ND1,TOMM6,ATG4D,NDUFA11,ADAM10,TSPO,GABARAP,LDHA,RRP9,GABARAPL…
Regulation of eIF4 and p70S6K Signaling	19.1	0.382	-0.832	RPS27,RPS23,HRAS,KRAS,RPS11,RPS7,EIF1,MAP2K2,RPS20,EIF3D,RPS13,MAPK3,RPS2,RRAS,RPS8,EIF2B3,EIF4G3,EIF3E,EIF2S2,EIF3M,RPS6,PPP2R1A,PTPN11,IRS1,EIF4A3,RPS15A,RPS25,RPSA,EIF3K,RPS3A,RPS18,EIF2B2,RPS4X,EIF4EBP1,RPS28,MTOR,RPS9,EIF3A,RPS17,RPS3,RPS5,RPS12,RPS24,RPS19,NRAS,PIK3C2A,EIF3H,ITGA2,RPS10,RPS21,RPS29,FAU,EIF3G,RPS15,EIF3F,RPS16,RPS26,EIF4A1,RPS27L,EIF3I,RPS27A,EIF3L,RPS14
mTOR Signaling	16.4	0.327	0.853	RPS27,RPS23,HRAS,KRAS,RPS11,RPS7,RHOG,RPS20,EIF3D,RPS13,MAPK3,PRKAA1,RPS2,PLD3,RRAS,RPS8,EIF4G3,EIF3E,MLST8,EIF3M,RPS6,PPP2R1A,PTPN11,RHOA,EIF4A3,IRS1,RPS25,RPS15A,RPSA,EIF3K,RPS3A,RPS18,VEGFB,HIF1A,RPS4X,EIF4EBP1,RPS28,MTOR,RHOD,RPS9,EIF3A,RHOF,RPS17,RPS3,RPS12,RPS5,RPS24,RPS19,NRAS,PIK3C2A,EIF3H,RHOC,RPS10,RPS21,RPS29,FAU,EIF3G,EIF3F,RPS15,RPS16,PRKCI,RPS26,RPS27L,EIF4A1,EIF3I,RPS27A,EIF3L,RPS14
Protein Ubiquitination Pathway	14.1	0.28	#NUM!	PSMA7,HLA-B,HSPA1A/HSPA1B,TRAP1,DNAJC3,PSMB8,DNAJC15,SKP1,ELOB,UBE2S,ELOC,PSMC5,USP8,BAG1,PSMA2,ANAPC11,PSMC2,PSMA6,PSMB5,PSMC4,BIRC6,PSME2,PSMD6,THOP1,PSMD3,UCHL3,HSPA8,PSMB7,UBE2L3,PSMB2,RBX1,PSMA5,HSPB11,PSMB1,PSMA4,PSMD4,VHL,UBE2I,UBE2C,UBE2J2,HSPB1,USP12,CDC20,HLA-A,PSMB10,PSMD9,DNAJA1,TAP1,UBE4A,UBE2F,STUB1,UBA52,HSPE1,PSMA3,PSMD14,DNAJB1,PSMB4,PSMB9,UBB,UBE2M,PSMD13,USP1,PSMB6,UBE3A,UBE2L6…
Phagosome Maturation	8.26	0.284	#NUM!	ATP6V0C,TUBA1B,ATP6V1D,ATP6V0B,VPS28,PRDX1,HLA-A,PRDX5,HLA-B,RAB5B,TUBB,DYNLT1,TAP1,PRDX6,CTSV,NSF,CTSD,DYNLL1,TUBA1C,ATP6V1G1,NAPA,CALR,ATP6V0E2,TUBB3,TUBB4B,TUBG1,TUBB2A,TUBA4A,ATP6V1A,GPAA1,DYNLRB1,ATP6V1E1,DYNC1H1,CTSL,TUBB6,ATP6V1F,DYNC1LI2,HLA-C,ATP6V0D1,STX16,ATP6V0E1,PRDX2
Epithelial Adherens Junction Signaling	7.16	0.268	#NUM!	TUBA1B,MYH9,ARPC1B,MYL6,WASL,AFDN,HRAS,KRAS,MYL6B,IQGAP1,TUBB,TGFBR2,YES1,NOTCH2,TGFB2,ARPC3,TUBA1C,VCL,EGFR,ACTR2,EPN1,TUBB3,NRAS,LMO7,TUBB4B,RRAS,ACTB,TUBG1,TUBB2A,TUBA4A,MET,MYL9,CDH1,TUBB6,RHOA,ZYX,ACTG1,ARPC4,TCF7L2,CTNND1
NRF2-mediated Oxidative Stress Response	7.08	0.243	3.657	HRAS,DNAJC3,KRAS,DNAJC15,CLPP,MAP2K2,MAPK3,ATF4,JUND,GSK3B,TXN,CBR1,GSTK1,RRAS,GSTM3,ERP29,PTPN11,STIP1,IRS1,RBX1,MAP2K3,SQSTM1,ACTG1,ENC1,ABCC4,GSTP1,MGST3,EPHX1,FTH1,AKR7A2,PPIB,PRDX1,NQO2,DNAJA1,AKR1A1,PMF1/PMF1-BGLAP,GSTM4,DNAJB1,UBB,NRAS,PIK3C2A,ACTB,NQO1,SOD1,GSTO1,FTL,PRKCI,CCT7,CDC34
Huntington's Disease Signaling	6.99	0.226	-0.209	POLR2F,ATP5F1D,HSPA1A/HSPA1B,CLTB,HRAS,UBE2S,CTSD,NSF,MAPK3,ATF4,ATP5PB,NAPA,POLR2L,GNG12,ATP5PF,POLR2I,PSMF1,CREB3,PSME2,POLR2H,GPAA1,HSPA8,ATP5F1C,ATP5F1B,PTPN11,POLR2E,CLTA,IRS1,CASP2,GNB2,SDHB,ATP5MC1,POLR2J,ATP5F1E,CASP6,MTOR,POLR2A,POLR2C,SP1,CDK5,UBA52,DNAJB1,GNG5,EGFR,UBB,PIK3C2A,GLS,GNAQ,HIP1,BAX,POLR2G,PSME1,CAPNS1,PRKCI,STX16,RPS27A,UBC
Germ Cell-Sertoli Cell Junction Signaling	6.97	0.25	#NUM!	RAC2,TUBA1B,WASL,ILK,AFDN,HRAS,KRAS,IQGAP1,TUBB,TGFBR2,RHOG,MAP2K2,RHOD,TGFB1,MAPK3,TGFB2,TUBA1C,VCL,RHOF,EPN1,TUBB3,NRAS,CFL1,PIK3C2A,TJP1,RHOC,TUBB4B,RRAS,ACTB,ITGA2,TUBG1,TUBB2A,ITGA6,TUBA4A,RAC3,CDH1,TUBB6,PTPN11,IRS1,RHOA,PAK2,ZYX,MAP2K3,ACTG1,CTNND1
Hereditary Breast Cancer Signaling	6.91	0.263	#NUM!	PBRM1,POLR2F,GADD45B,ARID1A,POLR2J,CDK4,HRAS,KRAS,CCND1,RAD50,RAD51,RB1,POLR2C,POLR2A,UBA52,SMARCB1,RFC2,SMARCC2,POLR2L,POLR2I,UBB,CDC25C,NRAS,PIK3C2A,RRAS,ACTB,WEE1,TUBG1,POLR2H,RFC1,CCNB1,POLR2G,PTPN11,POLR2E,IRS1,H2AFX,RPS27A,SMARCC1,UBC,SFN
Estrogen Receptor Signaling	6.53	0.269	#NUM!	MED13,POLR2F,POLR2J,HRAS,KRAS,TAF10,G6PC3,GTF2B,POLR2A,POLR2C,THRAP3,MAP2K2,PCK2,RUNX2,MAPK3,MED10,MED16,POLR2L,POLR2I,MED18,TAF12,PRKDC,SRA1,NRAS,MED1,RRAS,MED30,PHB2,POLR2H,RBFOX2,MED6,MED27,POLR2G,H3F3A/H3F3B,POLR2E,TRRAP
Integrin Signaling	6.22	0.226	0.149	RAC2,PFN1,ARPC1B,ARF1,WASL,ILK,PPP1CB,HRAS,KRAS,TLN1,RHOG,MAP2K2,RHOD,MAPK3,ITGAV,ARPC3,ILKAP,VCL,GSK3B,RHOF,TSPAN4,VASP,MYL12B,MYL12A,ACTR2,NRAS,PIK3C2A,RHOC,RRAS,ACTB,CRKL,ITGA2,ITGA6,RAC3,ROCK1,ARHGAP5,MYL9,DOCK1,CAPNS1,ARF5,PTPN11,LIMS1,TSPAN1,RHOA,IRS1,PAK2,ZYX,TSPAN6,ACTG1,ARPC4
Remodeling of Epithelial Adherens Junctions	6.16	0.333	-1	TUBA1B,ACTR2,NME1,TUBB3,ARPC1B,TUBB4B,ACTB,TUBB2A,TUBG1,TUBA4A,RAB5B,IQGAP1,TUBB,MET,CDH1,TUBB6,ARPC3,ZYX,TUBA1C,VCL,ACTG1,ARPC4,CTNND1
Regulation of Actin-based Motility by Rho	5.63	0.292	2.6	RAC2,PFN1,ARPC1B,MYL6,WASL,PPP1CB,MYL6B,RHOG,RHOD,ARPC3,RHOF,MYL12B,MYL12A,ACTR2,CFL1,RHOC,ACTB,ITGA2,RAC3,MYL9,ROCK1,PIP5K1A,RHOA,PAK2,ARHGDIA,ARPC4
Breast Cancer Regulation by Stathmin1	5.26	0.217	#NUM!	TUBA1B,CAMK1,PPP1CB,HRAS,KRAS,E2F3,TUBB,PPP1R14B,ROCK2,STMN1,CAMK2D,MAP2K2,PPP1R10,PPP1R7,MAPK3,TUBA1C,GNA13,GNG5,PPP1CA,GNG12,TUBB3,GNAS,NRAS,ARHGEF12,PIK3C2A,TUBB4B,RRAS,TUBG1,TUBB2A,GNAQ,PRKAR2A,TUBA4A,PPP1R11,ROCK1,ARHGEF5,PPP2R1A,PRKCI,TUBB6,PTPN11,IRS1,RHOA,ITPR3,GNB2,UHMK1,CDKN1B,PRKAR1A
Hypoxia Signaling in the Cardiovascular System	5	0.297	1.667	P4HB,UBE2M,COPS5,NFKBIE,CREB3,NQO1,BIRC6,HIF1A,UBE2S,UBE2D1,UBE2L6,UBE2T,UBE2F,UBE2L3,NFKBIA,ATF4,CDC34,LDHA,VHL,UBE2I,UBE2J2,UBE2C
Actin Cytoskeleton Signaling	4.92	0.208	0.146	RAC2,MYH9,PFN1,ARPC1B,MYL6,WASL,PPP1CB,HRAS,KRAS,TLN1,MYL6B,IQGAP1,ROCK2,MAP2K2,MAPK3,ARPC3,VCL,GNA13,TMSB10/TMSB4X,GNG12,MYL12B,NCKAP1,MYL12A,IQGAP3,ACTR2,ARHGEF12,NRAS,PIK3C2A,CFL1,WASF2,RRAS,ACTB,CRKL,ITGA2,BRK1,RDX,RAC3,ROCK1,MYL9,DOCK1,PIP5K1A,PTPN11,IRS1,RHOA,PAK2,ARHGAP35,ACTG1,ARPC4
NER Pathway	4.39	0.252	1.877	POLR2F,POLR2J,TOP2B,CETN2,POLR2C,POLR2A,NEDD8,COPS6,TOP2A,RFC2,POLR2L,POLR2I,POLE4,COPS5,POLR2H,RFC1,COPS3,POLR2G,RPA3,PCNA,H3F3A/H3F3B,GPS1,POLR2E,RBX1,POLD2,UBE2I
RhoA Signaling	4.23	0.236	2.117	PFN1,ARPC1B,MYL6,PPP1CB,MYL6B,SEPT11,CDC42EP2,ROCK2,ARPC3,CDC42EP1,GNA13,MYL12B,MYL12A,PLXNA1,ACTR2,ARHGEF12,CFL1,ANLN,ACTB,RDX,PKN1,ROCK1,ARHGAP5,MYL9,PIP5K1A,RHOA,ARHGAP35,ACTG1,ARPC4
RhoGDI Signaling	4.11	0.211	0	ARPC1B,MYL6,WASL,MYL6B,ROCK2,RHOG,RHOD,ARPC3,GNA13,GNG5,RHOF,GNG12,MYL12B,MYL12A,ACTR2,GNAS,ARHGEF12,WASF2,CFL1,RHOC,ACTB,ITGA2,RDX,GNAQ,ROCK1,ARHGAP5,MYL9,ARHGEF5,PIP5K1A,CDH1,RHOA,PAK2,GNB2,ARHGAP35,ARHGDIA,ACTG1,ARPC4
Actin Nucleation by ARP-WASP Complex	4.05	0.29	0.943	ACTR2,NRAS,ARPC1B,RRAS,RHOC,WASL,ITGA2,HRAS,KRAS,ROCK1,ROCK2,RHOG,RHOD,RHOA,ARPC3,RHOF,VASP,ARPC4
Renal Cell Carcinoma Signaling	4.04	0.256	-0.905	UBB,NRAS,SLC2A1,PIK3C2A,RRAS,HRAS,KRAS,HIF1A,ELOB,ELOC,MET,PTPN11,MAP2K2,UBA52,TGFB1,IRS1,RBX1,MAPK3,PAK2,RPS27A,FH,UBC,VHL
IL-8 Signaling	3.96	0.201	0.822	RAC2,VEGFB,HRAS,KRAS,IQGAP1,CCND1,EIF4EBP1,ROCK2,MTOR,RHOG,CCND3,MAP2K2,RHOD,MAPK3,ITGAV,GNA13,RHOF,GNG5,GNG12,VASP,MYL12B,EGFR,PLD3,GNAS,NRAS,PIK3C2A,RHOC,RRAS,BAX,RAC3,CSTB,ROCK1,MYL9,CDH1,PRKCI,PTPN11,ARAF,IRS1,RHOA,PAK2,GNB2
Virus Entry via Endocytic Pathways	3.75	0.229	#NUM!	FLNB,RAC2,AP2M1,NRAS,AP1M2,PIK3C2A,HLA-A,RRAS,AP1M1,ACTB,ITGA2,HLA-B,CLTB,ITGA6,HRAS,KRAS,RAC3,AP2S1,AP1S1,PRKCI,PTPN11,HLA-C,CLTA,IRS1,TFRC,ACTG1,AP1G1
Mitotic Roles of Polo-Like Kinase	3.67	0.273	0.277	CDC25C,CDC20,PTTG1,WEE1,CCNB2,CCNB1,SMC1A,SLK,PLK4,PPP2R1A,TGFB1,PKMYT1,ANAPC11,CDC26,KIF11,RAD21,STAG2,CDC27
Signaling by Rho Family GTPases	3.63	0.187	0.632	ARPC1B,MYL6,WASL,MYL6B,SEPT11,CDC42EP2,IQGAP1,PARD6A,ROCK2,STMN1,RHOG,MAP2K2,RHOD,MAPK3,ARPC3,CDC42EP1,GNA13,RHOF,GNG5,GNG12,MYL12B,MYL12A,ACTR2,ARHGEF12,GNAS,PIK3C2A,CFL1,RHOC,ACTB,ITGA2,GNAQ,RDX,PKN1,ROCK1,MYL9,ARHGEF5,PIP5K1A,CDH1,PRKCI,PTPN11,IRS1,RHOA,MAP3K20,PAK2,GNB2,ACTG1,ARPC4
Apoptosis Signaling	3.59	0.24	1.877	ENDOG,NRAS,BAD,RRAS,NFKBIE,BIRC6,HRAS,LMNA,KRAS,BAX,BAK1,DFFA,ROCK1,DIABLO,CASP6,NFKBIA,CAPNS1,MAP2K2,CASP2,MAPK3,BID,HTRA2,MCL1
Salvage Pathways of Pyrimidine Ribonucleotides	3.52	0.237	2.294	PYCR3,APOBEC3B,NME1,NME4,FAM20B,UPP1,NME2,MAPK6,CDK4,CDA,PKN1,NME3,AK1,CDK5,MAP2K2,ARAF,PIM1,MAPK3,PAK2,PRKAA1,GRK6,MAP2K3,EIF2AK2
Mechanisms of Viral Exit from Host Cells	3.49	0.317	#NUM!	SH3GL1,SNF8,CHMP6,CHMP4A,VPS25,PRKCI,VPS28,CHMP2A,ACTB,CHMP4B,XPO1,ACTG1,VPS4A
Systemic Lupus Erythematosus Signaling	3.44	0.186	#NUM!	HLA-A,PRPF8,TXNL4A,HLA-B,SNRPE,HRAS,KRAS,SART1,LSM2,SNRPG,MTOR,NFAT5,MAPK3,SNRPD1,LSM3,SNRPD3,SNU13,SNRPD2,PRPF31,LSM10,LSM4,SNRPA1,SNRPA,LSM6,NRAS,PIK3C2A,SNRPB,RRAS,SNRPF,PRPF38B,IL18,PPIH,PTPN11,SNRPC,HLA-C,IRS1,SNRNP25,SNRPB2,SNRNP200,LSM1,SF3B4,ZCRB1,LSM7,LSM5
Clathrin-mediated Endocytosis Signaling	3.42	0.191	#NUM!	ARPC1B,PICALM,WASL,CLTB,VEGFB,RAB5B,CD2AP,UBA52,RAB11B,ARPC3,CSNK2B,PPP3CA,MYO6,ACTR2,AP2M1,UBB,EPN1,AP1M2,PIK3C2A,AP1M1,ACTB,PCYOX1,HIP1,AP2S1,AP1S1,HSPA8,MET,SH3GL1,LDLR,PTPN11,IRS1,CLTA,TFRC,RPS27A,UBC,ACTG1,ARPC4,AP1G1,CLU,MYO1E
Semaphorin Signaling in Neurons	3.34	0.283	#NUM!	MET,ROCK2,ROCK1,PLXNA1,RHOG,ARHGEF12,CDK5,CFL1,RHOD,RHOC,RHOA,MAPK3,PAK2,RHOF,NRP1
Dolichyl-diphosphooligosaccharide Biosynthesis	3.29	0.545	2.449	ALG3,DPM1,ALG5,DPM2,ALG8,DPM3
Assembly of RNA Polymerase II Complex	3.1	0.28	#NUM!	POLR2G,GTF2A2,TAF12,POLR2I,GTF2B,POLR2F,POLR2C,POLR2A,POLR2E,POLR2J,POLR2H,GTF2E2,TAF10,POLR2L
Sertoli Cell-Sertoli Cell Junction Signaling	3.06	0.191	#NUM!	SPTBN1,TUBA1B,ILK,AFDN,HRAS,KRAS,CLDN7,TUBB,OCLN,MAP2K2,MAPK3,TUBA1C,VCL,GSK3B,DLG1,EPN1,TUBB3,NRAS,RRAS,TUBB4B,TJP1,ACTB,ITGA2,TUBB2A,TUBG1,PRKAR2A,TUBA4A,YBX3,CDH1,TUBB6,MAP3K20,MAP2K3,ACTG1,CLDN3,PRKAR1A
ILK Signaling	3.05	0.188	1.715	FLNB,MYH9,MYL6,ILK,VEGFB,MYL6B,HIF1A,PPP1R14B,CCND1,MTOR,RHOG,RHOD,MAPK3,ATF4,ILKAP,VCL,GSK3B,TMSB10/TMSB4X,RHOF,TESK1,DSP,NACA,CFL1,PIK3C2A,RHOC,ACTB,CREB3,MYL9,DOCK1,PPP2R1A,CDH1,PTPN11,LIMS1,IRS1,RHOA,KRT18,ACTG1
Acute Myeloid Leukemia Signaling	2.98	0.222	-1.213	NRAS,BAD,PIK3C2A,RRAS,IDH3G,HRAS,KRAS,CCND1,EIF4EBP1,KITLG,MTOR,PTPN11,MAP2K2,ARAF,PIM1,IRS1,MAPK3,KIT,MAP2K3,IDH2,IDH3B,TCF7L2
Endocannabinoid Cancer Inhibition Pathway	2.97	0.196	1.616	BAD,DDIT3,VEGFB,HIF1A,CCND1,ROCK2,CASP6,MTOR,CCND3,MAP2K2,MAPK3,PRKAA1,ATF4,GSK3B,GNA13,PIK3C2A,CREB3,GNAQ,PRKAR2A,TRIB3,MLST8,ROCK1,CDH1,PTPN11,CASP2,IRS1,RHOA,MAP2K3,CDKN1B,TCF7L2,PRKAR1A
Glycolysis I	2.88	0.346	3	PGK1,ENO1,GPI,TPI1,PGAM1,PKM,FBP1,ALDOA,GAPDH
Gluconeogenesis I	2.88	0.346	3	PGK1,ENO1,GPI,PGAM1,FBP1,ALDOA,GAPDH,MDH2,MDH1
L-cysteine Degradation III	2.87	1	#NUM!	MPST,GOT1,GOT2
Oxidized GTP and dGTP Detoxification	2.87	1	#NUM!	DDX6,RUVBL2,NUDT1
RAN Signaling	2.84	0.412	#NUM!	RANBP2,KPNA6,TNPO1,RAN,XPO1,KPNA2,RANBP1
Ephrin Receptor Signaling	2.73	0.186	0.73	RAC2,ARPC1B,WASL,VEGFB,HRAS,KRAS,GRINA,ROCK2,EFNB2,MAP2K2,MAPK3,ATF4,ARPC3,GNA13,GNG5,GNG12,ACTR2,GNAS,NRAS,CFL1,RRAS,CRKL,CREB3,ITGA2,GNAQ,RAC3,ROCK1,PTPN11,RHOA,PAK2,ADAM10,GNB2,ARPC4
Cell Cycle: G2/M DNA Damage Checkpoint Regulation	2.69	0.265	-0.905	TOP2B,PRKDC,CDC25C,CKS2,WEE1,PTPMT1,TOP2A,CKS1B,CCNB2,PKMYT1,SFN,SKP1,CCNB1
Rac Signaling	2.67	0.202	-0.408	ACTR2,NRAS,CFL1,PIK3C2A,ARPC1B,RRAS,ITGA2,BRK1,HRAS,KRAS,IQGAP1,PARD6A,PIP5K1A,PRKCI,PTPN11,MAP2K2,RHOA,IRS1,MAPK3,PAK2,ARPC3,SH3RF1,ARPC4,NCKAP1,IQGAP3
CDK5 Signaling	2.64	0.21	-0.447	LAMA5,GNAS,NRAS,RRAS,ITGA2,PRKAR2A,MAPK6,ITGA6,HRAS,PPP1CB,PPP1R11,KRAS,PPP1R14B,LAMC1,PPP2R1A,CDK5,PPP1R10,MAP2K2,PPP1R7,MAPK3,PPP1CA,PRKAR1A
Pyrimidine Deoxyribonucleotides De Novo Biosynthesis I	2.63	0.348	2.828	TYMS,NME3,NME1,NME4,DUT,AK1,NME2,DTYMK
Protein Kinase A Signaling	2.62	0.158	-0.566	MYL6,BAD,TIMM50,MYL6B,PPP1R14B,ROCK2,TGFBR2,CAMK2D,MAP2K2,TGFB1,PPP1R7,MAPK3,ATF4,PGP,SMPDL3B,GSK3B,GNA13,ANAPC11,PPP1CA,APEX1,GNG12,KDELR1,CREB3,PPP1R11,MYL9,H3F3A/H3F3B,PTPN11,RHOA,ITPR3,GNB2,H1F0,FLNB,HIST1H1C,NFKBIE,PPP1CB,PTPN12,PTPRF,CDKN3,AKAP2,NFKBIA,NFAT5,PPP1R10,H1FX,TGFB2,GNG5,PPP3CA,VASP,MYL12B,MYL12A,CDC25C,GNAS,PTPRK,PRKAR2A,GNAQ,ROCK1,PRKCI,ADD3,SFN,CDC26,TCF7L2,CDC27,PRKAR1A,AKAP1
Superpathway of Cholesterol Biosynthesis	2.62	0.321	1.667	FDPS,FDFT1,EBP,NSDHL,DHCR7,PMVK,ACAT2,HMGCR,LBR
Molecular Mechanisms of Cancer	2.56	0.157	#NUM!	RAC2,BAD,HRAS,KRAS,CDK9,CCND1,TGFBR2,RB1,RHOG,CAMK2D,MAP2K2,CCND3,TGFB1,MAPK3,GSK3B,GNA13,RRAS,RAC3,CDH1,PTPN11,RABIF,IRS1,RHOA,MAP2K3,CDK12,PA2G4,PSENEN,NFKBIE,CDK4,HIF1A,SMAD5,E2F3,DIABLO,CASP6,NFKBIA,CDK5,RHOD,TGFB2,BID,RHOF,PRKDC,PMAIP1,CDC25C,GNAS,NRAS,ARHGEF12,PIK3C2A,RHOC,ITGA2,SMAD7,PRKAR2A,GNAQ,BAX,BAK1,FADD,ARHGEF5,PRKCI,PAK2,RBPJ,CDKN1B,CTNND1,PRKAR1A
Tight Junction Signaling	2.53	0.185	#NUM!	CPSF2,MYH9,MYL6,CDK4,AFDN,MYL6B,CLDN7,PARD6A,OCLN,TGFBR2,NSF,TGFB1,TGFB2,VCL,NAPA,VASP,TJP1,ACTB,HSF1,CRB3,PRKAR2A,YBX3,GPAA1,MYL9,PPP2R1A,PRKCI,RHOA,STX16,ACTG1,CLDN3,PRKAR1A
TCA Cycle II (Eukaryotic)	2.49	0.333	2.828	SDHB,IDH3G,SUCLG1,SDHC,MDH2,FH,MDH1,IDH3B
Endocannabinoid Developing Neuron Pathway	2.48	0.195	1.46	RAC2,NRAS,PIK3C2A,RRAS,CREB3,MAPK6,PRKAR2A,HRAS,KRAS,CCND1,MLST8,RAC3,MTOR,PTPN11,MAP2K2,ARAF,IRS1,MAPK3,RHOA,ATF4,MAP2K3,GSK3B,CDKN1B,GNG5,PRKAR1A
Nucleotide Excision Repair Pathway	2.44	0.286	#NUM!	POLR2G,POLR2I,POLR2F,RPA3,POLR2A,POLR2C,POLR2E,POLR2J,POLR2H,POLR2L
Sumoylation Pathway	2.42	0.208	-2	RANBP2,RHOC,RAN,RFC1,TDG,CDH1,PCNA,SP3,RHOG,NFKBIA,SP1,RHOD,STUB1,RHOA,RFC2,SUMO2,ARHGDIA,RHOF,ZNF217,UBE2I
Aspartate Degradation II	2.4	0.571	2	GOT1,MDH1,MDH2,GOT2
Prostate Cancer Signaling	2.39	0.204	#NUM!	NRAS,PA2G4,BAD,PIK3C2A,RRAS,NFKBIE,CREB3,HRAS,KRAS,CCND1,RB1,MTOR,NFKBIA,PTPN11,MAP2K2,IRS1,MAPK3,ATF4,GSK3B,CDKN1B,GSTP1
Iron homeostasis signaling pathway	2.38	0.19	#NUM!	ATP6V0C,ATP6V0B,ATP6V1D,PCBP1,GDF15,HIF1A,SMAD5,SKP1,FXN,MAPK3,ATP6V1G1,CIAO2B,EGFR,ATP6V0E2,NUBP1,SLC25A37,ATP6V1A,HMOX2,ATP6V1E1,FTL,ATP6V1F,ATP6V0D1,NUBP2,TFRC,ATP6V0E1,FTH1
CXCR4 Signaling	2.37	0.18	0.756	MYL6,HRAS,MYL6B,KRAS,ROCK2,RHOG,MAP2K2,RHOD,MAPK3,GNA13,GNG5,RHOF,GNG12,MYL12B,MYL12A,NRAS,GNAS,PIK3C2A,RRAS,RHOC,GNAQ,ROCK1,MYL9,DOCK1,PRKCI,PTPN11,RHOA,IRS1,PAK2,ITPR3,GNB2
ATM Signaling	2.36	0.206	-1.604	HP1BP3,CDC25C,GADD45B,TOPBP1,TRIM28,CREB3,CCNB2,MDC1,CBX5,RAD50,CCNB1,SMC1A,RAD51,PPP2R1A,NFKBIA,SMC2,H2AFX,TRRAP,ATF4,BID
VEGF Signaling	2.33	0.198	0.471	NRAS,BAD,PIK3C2A,RRAS,ACTB,HRAS,VEGFB,EIF2B3,KRAS,HIF1A,EIF2B2,EIF2S2,ROCK2,ROCK1,EIF1,PTPN11,MAP2K2,IRS1,MAPK3,VCL,SFN,ACTG1
Arsenate Detoxification I (Glutaredoxin)	2.3	0.75	#NUM!	GLRX2,PNP,GSTO1
Heme Degradation	2.3	0.75	#NUM!	BLVRA,BLVRB,HMOX2
p53 Signaling	2.23	0.195	0	PRKDC,PMAIP1,GADD45B,PIK3C2A,TOPBP1,MED1,TNFRSF10B,CDK4,BAX,HIF1A,CCND1,BIRC5,TP53I3,SCO2,CASP6,RB1,PCNA,PTPN11,THBS1,IRS1,GSK3B,SFN
Neuregulin Signaling	2.23	0.204	-0.5	NRAS,BAD,RRAS,ERBIN,CRKL,ITGA2,HRAS,ERBB3,KRAS,RPS6,MTOR,PRKCI,CDK5,PTPN11,MAP2K2,MAPK3,CDKN1B,EREG,EGFR
Induction of Apoptosis by HIV1	2.23	0.23	3.051	SLC25A4,NFKBIE,SLC25A3,BAX,DFFA,BAK1,DIABLO,FADD,NFKBIA,SLC25A6,BID,HTRA2,SLC25A10,SLC25A5
ERK/MAPK Signaling	2.21	0.171	-1.567	RAC2,BAD,PPP1CB,HRAS,KRAS,TLN1,PPP1R14B,EIF4EBP1,PPP1R10,MAP2K2,PPP1R7,MAPK3,ATF4,PPP1CA,PPARG,NRAS,PIK3C2A,RRAS,CRKL,CREB3,ITGA2,PRKAR2A,PPP1R11,RAC3,ELF1,DOCK1,PPP2R1A,PRKCI,H3F3A/H3F3B,PTPN11,ARAF,IRS1,PAK2,PRKAR1A,HSPB1
Cardiac Hypertrophy Signaling	2.2	0.165	0.822	MYL6,HRAS,KRAS,MYL6B,EIF2B2,ROCK2,TGFBR2,MTOR,RHOG,MAP2K2,TGFB1,RHOD,MAPK3,TGFB2,GNA13,GSK3B,RHOF,GNG5,GNG12,PPP3CA,MYL12B,MYL12A,GNAS,NRAS,MAPKAPK3,PIK3C2A,RHOC,RRAS,GNAQ,PRKAR2A,EIF2B3,ROCK1,MYL9,PTPN11,IRS1,RHOA,GNB2,MAP2K3,PRKAR1A,HSPB1
Agrin Interactions at Neuromuscular Junction	2.14	0.213	0	RAC2,NRAS,RRAS,ACTB,ITGA2,ITGA6,HRAS,KRAS,ERBB3,RAC3,LAMC1,MAPK3,PAK2,DAG1,ACTG1,EGFR
Glioma Signaling	2.13	0.189	-1.291	CAMK1,NRAS,PA2G4,PIK3C2A,RRAS,IDH3G,CDK4,HRAS,KRAS,E2F3,CCND1,IGF2R,RB1,MTOR,CAMK2D,PRKCI,PTPN11,MAP2K2,IRS1,MAPK3,IDH2,IDH3B,EGFR
ERK5 Signaling	2.12	0.217	-1.291	IL6ST,LIF,NRAS,BAD,RRAS,CREB3,GNAQ,HRAS,KRAS,PTPN11,ATF4,GNA13,WNK1,SFN,EGFR
Polyamine Regulation in Colon Cancer	2.12	0.318	#NUM!	PPARG,PSME1,PSMF1,PSME2,SAT2,OAZ1,KRAS
Melanoma Signaling	2.1	0.222	-0.277	NRAS,PIK3C2A,BAD,RRAS,CDK4,HRAS,KRAS,CCND1,RB1,CDH1,PTPN11,MAP2K2,IRS1,MAPK3
Regulation of Cellular Mechanics by Calpain Protease	2.1	0.222	-0.302	NRAS,RRAS,ITGA2,CDK4,HRAS,KRAS,TLN1,CCND1,RB1,CAPNS1,MAPK3,CDKN1B,VCL,EGFR
ErbB2-ErbB3 Signaling	2.03	0.208	-0.775	NRAS,PIK3C2A,BAD,RRAS,HRAS,ERBB3,KRAS,CCND1,SP1,PTPN11,MAP2K2,ETV4,IRS1,MAPK3,CDKN1B,GSK3B
Thrombin Signaling	2.02	0.166	-0.784	CAMK1,MYL6,PPP1CB,HRAS,KRAS,MYL6B,ROCK2,CAMK2D,RHOG,MAP2K2,RHOD,MAPK3,GNA13,RHOF,GNG5,GNG12,MYL12B,MYL12A,EGFR,GNAS,NRAS,ARHGEF12,PIK3C2A,RHOC,RRAS,GNAQ,ROCK1,MYL9,ARHGEF5,PRKCI,PTPN11,IRS1,RHOA,ITPR3,GNB2
Glucocorticoid Receptor Signaling	2.02	0.153	#NUM!	POLR2F,HSPA1A/HSPA1B,SLPI,HRAS,GTF2E2,KRAS,TAF10,TGFBR2,MAP2K2,TGFB1,BAG1,MAPK3,SMARCB1,PRKAA1,SMARCC2,POLR2L,CREBZF,POLR2I,MED1,RRAS,POLR2H,HSPA8,PTPN11,POLR2E,IRS1,KRT19,KRT18,UBE2I,PBRM1,ARID1A,NFKBIE,POLR2J,GTF2A2,GTF2B,POLR2A,NFKBIA,POLR2C,NFAT5,PCK2,ANXA1,TGFB2,KRT10,PPP3CA,TAF12,SRA1,NRAS,PIK3C2A,ACTB,CEBPB,POLR2G,KRT8,FKBP4,SMARCC1
14-3-3-mediated Signaling	2.01	0.18	-0.258	TUBA1B,TUBB3,NRAS,YAP1,BAD,PIK3C2A,TUBB4B,RRAS,TUBB2A,TUBG1,TUBA4A,HRAS,KRAS,BAX,TUBB,PRKCI,PTPN11,TUBB6,MAP2K2,IRS1,MAPK3,TUBA1C,CDKN1B,GSK3B,SFN
Cholesterol Biosynthesis I	2	0.385	1.342	FDFT1,EBP,NSDHL,DHCR7,LBR
Cholesterol Biosynthesis II (via 24,25-dihydrolanosterol)	2	0.385	1.342	FDFT1,EBP,NSDHL,DHCR7,LBR
Cholesterol Biosynthesis III (via Desmosterol)	2	0.385	1.342	FDFT1,EBP,NSDHL,DHCR7,LBR
Glioma Invasiveness Signaling	1.98	0.205	0.5	NRAS,PIK3C2A,RRAS,RHOC,HRAS,PLAUR,KRAS,RHOG,PTPN11,RHOD,TIMP1,RHOA,IRS1,MAPK3,ITGAV,RHOF
Pyridoxal 5'-phosphate Salvage Pathway	1.97	0.215	0.535	FAM20B,ARAF,MAP2K2,CDK5,PIM1,MAPK3,PAK2,PRKAA1,GRK6,MAPK6,CDK4,MAP2K3,EIF2AK2,PKN1
Insulin Receptor Signaling	1.97	0.177	0.6	BAD,PPP1CB,HRAS,KRAS,EIF2B2,PPP1R14B,PTPRF,EIF4EBP1,MTOR,MAP2K2,PPP1R10,PPP1R7,MAPK3,GSK3B,PPP1CA,NRAS,PIK3C2A,RRAS,CRKL,PRKAR2A,EIF2B3,PPP1R11,PRKCI,PTPN11,IRS1,PRKAR1A
HIPPO signaling	1.96	0.2	0	TEAD4,DLG1,YAP1,PPP1CB,PPP1R11,SMAD5,SKP1,PPP1R14B,ITCH,TEAD1,PPP2R1A,DLG5,PPP1R10,PPP1R7,WWC1,SFN,PPP1CA
Ephrin B Signaling	1.95	0.208	0.302	ROCK2,ROCK1,EFNB2,RAC2,GNAS,CFL1,RHOA,MAPK3,GNB2,GNAQ,HRAS,GNA13,GNG5,RAC3,GNG12
Spermine Biosynthesis	1.91	1	#NUM!	SMS,AMD1
Spermidine Biosynthesis I	1.91	1	#NUM!	SRM,AMD1
Adenine and Adenosine Salvage I	1.91	1	#NUM!	PNP,APRT
Formaldehyde Oxidation II (Glutathione-dependent)	1.91	1	#NUM!	ADH5,ESD
Aryl Hydrocarbon Receptor Signaling	1.89	0.176	0.258	NQO2,CDK4,CCND1,CTSD,RB1,SP1,CCND3,TGFB1,MAPK3,NEDD8,GSTM4,TGFB2,ALDH3A1,AHR,GSTK1,MED1,GSTM3,NQO1,BAX,GSTO1,AIP,CDKN1B,MGST3,GSTP1,HSPB1
Glutathione Redox Reactions I	1.89	0.292	2.646	GPX1,GPX8,GPX4,GSTP1,PRDX6,MGST3,GSTK1
Cholecystokinin/Gastrin-mediated Signaling	1.89	0.187	0.447	NRAS,RRAS,RHOC,GNAQ,HRAS,KRAS,ROCK1,ROCK2,IL18,PRKCI,RHOG,MAP2K2,RHOD,RHOA,MAPK3,ITPR3,MAP2K3,GNA13,RHOF,EGFR
Cell Cycle: G1/S Checkpoint Regulation	1.86	0.209	0	RPL11,PA2G4,BMI1,CDK4,E2F3,SKP1,CCND1,RB1,CCND3,TGFB1,TGFB2,RPL5,CDKN1B,GSK3B
GADD45 Signaling	1.86	0.316	#NUM!	PCNA,GADD45B,CCND3,CDK4,CCND1,CCNB1
Colanic Acid Building Blocks Biosynthesis	1.85	0.357	2.236	TSTA3,GPI,GMPPA,GALE,GALK1
Androgen Signaling	1.85	0.176	-0.378	POLR2I,CALR,POLR2F,GNAS,PRKAR2A,POLR2J,GNAQ,POLR2H,GTF2E2,CCND1,POLR2G,GTF2B,POLR2A,POLR2C,PRKCI,POLR2E,MAPK3,GNB2,GNA13,DNAJB1,GNG5,POLR2L,GNG12,PRKAR1A
fMLP Signaling in Neutrophils	1.85	0.178	-0.218	ACTR2,GNAS,NRAS,ARPC1B,PIK3C2A,RRAS,NFKBIE,HRAS,KRAS,PRKCI,NFAT5,NFKBIA,PTPN11,MAP2K2,IRS1,MAPK3,ITPR3,GNB2,ARPC3,GNG5,PPP3CA,ARPC4,GNG12
Interferon Signaling	1.84	0.25	2.333	IFITM3,STAT2,IFI6,BAX,PSMB8,IFITM2,TAP1,BAK1,ISG15
Antiproliferative Role of TOB in T Cell Signaling	1.7	0.269	#NUM!	TGFBR2,RB1,TGFB1,TGFB2,CDKN1B,CDC34,SKP1
Synaptic Long Term Potentiation	1.69	0.175	-0.853	NRAS,RRAS,CREB3,PRKAR2A,GNAQ,HRAS,PPP1CB,PPP1R11,KRAS,PPP1R14B,GRINA,CAMK2D,PRKCI,PPP1R10,MAP2K2,PPP1R7,MAPK3,ITPR3,ATF4,PPP1CA,PPP3CA,PRKAR1A
Antigen Presentation Pathway	1.69	0.237	#NUM!	CALR,PSMB9,PSMB5,HLA-A,HLA-C,HLA-B,PSMB8,PSMB6,TAP1
Urea Cycle	1.68	0.5	#NUM!	ASS1,ARG2,ASL
Arginine Degradation VI (Arginase 2 Pathway)	1.68	0.5	#NUM!	PYCR3,ARG2,PYCR1
Gap Junction Signaling	1.67	0.159	#NUM!	TUBA1B,GJB3,HRAS,KRAS,TUBB,SP3,SP1,MAP2K2,MAPK3,TUBA1C,SMARCC2,PPP3CA,EGFR,TUBB3,GNAS,NRAS,PIK3C2A,RRAS,TUBB4B,TJP1,ACTB,TUBB2A,TUBG1,GNAQ,PRKAR2A,TUBA4A,PRKCI,TUBB6,PTPN11,IRS1,ITPR3,ACTG1,PRKAR1A
Caveolar-mediated Endocytosis Signaling	1.65	0.197	#NUM!	FLNB,COPZ1,HLA-C,HLA-A,ACTB,ITGA2,HLA-B,ITGAV,COPE,ITGA6,FLOT1,RAB5B,ACTG1,EGFR
Chronic Myeloid Leukemia Signaling	1.64	0.177	#NUM!	NRAS,PA2G4,BAD,PIK3C2A,RRAS,CRKL,CDK4,HRAS,KRAS,E2F3,CCND1,TGFBR2,RB1,PTPN11,MAP2K2,TGFB1,IRS1,MAPK3,TGFB2,CDKN1B
Non-Small Cell Lung Cancer Signaling	1.64	0.188	-1.387	NRAS,PIK3C2A,BAD,PA2G4,RRAS,CDK4,HRAS,KRAS,CCND1,RB1,PTPN11,MAP2K2,IRS1,MAPK3,ITPR3,EGFR
Fcγ Receptor-mediated Phagocytosis in Macrophages and Monocytes	1.63	0.185	1.213	RAC2,ACTR2,PLD3,ARPC1B,ACTB,TLN1,RAC3,DOCK1,YES1,PIP5K1A,PRKCI,RAB11B,MAPK3,ARPC3,ACTG1,VASP,ARPC4
Endometrial Cancer Signaling	1.6	0.194	-0.277	NRAS,PIK3C2A,BAD,RRAS,ILK,HRAS,KRAS,CCND1,CDH1,PTPN11,MAP2K2,IRS1,MAPK3,GSK3B
Granzyme B Signaling	1.6	0.312	0.447	ENDOG,PRKDC,NUMA1,BID,DFFA
Death Receptor Signaling	1.59	0.183	0.5	ACTB,NFKBIE,TNFRSF10B,ZC3HAV1,LMNA,DFFA,DIABLO,ROCK1,FADD,CASP6,NFKBIA,CASP2,BID,HTRA2,ACTG1,HSPB1,PARP14
PI3K/AKT Signaling	1.59	0.171	-0.471	CDC37,NRAS,BAD,RRAS,NFKBIE,ITGA2,GDF15,ILK,HRAS,KRAS,CCND1,EIF4EBP1,MTOR,PPP2R1A,NFKBIA,MAP2K2,LIMS1,MAPK3,GSK3B,CDKN1B,SFN,MCL1
Pentose Phosphate Pathway	1.58	0.364	2	TKT,PGLS,TALDO1,G6PD
UDP-N-acetyl-D-galactosamine Biosynthesis II	1.58	0.364	0	GNPNAT1,GPI,HK2,GALE
Thyroid Cancer Signaling	1.58	0.217	#NUM!	PPARG,CDH1,NRAS,MAP2K2,RRAS,MAPK3,HRAS,KRAS,CCND1,TCF7L2
Pancreatic Adenocarcinoma Signaling	1.58	0.172	-1.069	PLD3,PA2G4,BAD,PIK3C2A,CDK4,VEGFB,KRAS,E2F3,CCND1,BIRC5,RAD51,TGFBR2,RB1,PTPN11,MAP2K2,TGFB1,IRS1,MAPK3,TGFB2,CDKN1B,EGFR
Role of BRCA1 in DNA Damage Response	1.55	0.188	0.447	PBRM1,ARID1A,TOPBP1,ACTB,MDC1,RFC1,E2F3,RAD50,RAD51,RB1,SMARCB1,RFC2,SMARCC2,BABAM1,SMARCC1
PTEN Signaling	1.54	0.171	-0.894	RAC2,NRAS,SHARPIN,BAD,RRAS,ITGA2,ILK,HRAS,KRAS,CCND1,RAC3,IGF2R,TGFBR2,MAP2K2,SIRT6,MAPK3,GSK3B,CSNK2B,CDKN1B,MCRS1,EGFR
PEDF Signaling	1.51	0.179	-0.258	PPARG,NRAS,WASF2,PIK3C2A,RRAS,NFKBIE,HRAS,KRAS,PNPLA2,ROCK1,ROCK2,NFKBIA,PTPN11,IRS1,RHOA,MAPK3,TCF7L2
Cyclins and Cell Cycle Regulation	1.51	0.185	1.387	PA2G4,WEE1,CDK4,CCNB2,E2F3,SKP1,CCND1,CCNB1,RB1,PPP2R1A,CCND3,TGFB1,TGFB2,CDKN1B,GSK3B
NADH Repair	1.47	0.667	#NUM!	NAXE,GAPDH
Tetrahydrobiopterin Biosynthesis I	1.47	0.667	#NUM!	PTS,SPR
D-glucuronate Degradation I	1.47	0.667	#NUM!	AKR1A1,DCXR
Hypusine Biosynthesis	1.47	0.667	#NUM!	DHPS,EIF5A
Thiosulfate Disproportionation III (Rhodanese)	1.47	0.667	#NUM!	MPST,TST
Tetrahydrobiopterin Biosynthesis II	1.47	0.667	#NUM!	PTS,SPR
Glutamate Degradation II	1.47	0.667	#NUM!	GOT1,GOT2
Aspartate Biosynthesis	1.47	0.667	#NUM!	GOT1,GOT2
Assembly of RNA Polymerase I Complex	1.45	0.333	#NUM!	POLR1D,POLR1C,POLR2F,POLR1A
HIF1α Signaling	1.44	0.167	#NUM!	NRAS,SLC2A1,PIK3C2A,RRAS,COPS5,MAPK6,HRAS,VEGFB,KRAS,HIF1A,NAA10,ELOB,ELOC,LDHB,PTPN11,IRS1,RBX1,MAPK3,LDHA,APEX1,VHL
Dopamine Receptor Signaling	1.38	0.182	#NUM!	PRKAR2A,PPP1CB,PPP1R11,PPP1R14B,PPP2R1A,PPP1R10,PPP1R7,COMT,PTS,SPR,PPP1CA,PCBD1,PRKAR1A,QDPR
Tumoricidal Function of Hepatic Natural Killer Cells	1.37	0.25	2.236	FADD,ENDOG,CASP6,BID,BAX,DFFA
FAK Signaling	1.34	0.168	#NUM!	NRAS,PIK3C2A,RRAS,ACTB,ITGA2,HRAS,TLN1,KRAS,DOCK1,CAPNS1,MAP2K2,PTPN11,IRS1,MAPK3,PAK2,VCL,ACTG1,EGFR
CCR3 Signaling in Eosinophils	1.33	0.161	-0.277	GNAS,NRAS,CFL1,PIK3C2A,RRAS,HRAS,PPP1CB,KRAS,ROCK1,ROCK2,PRKCI,PTPN11,MAP2K2,IRS1,RHOA,MAPK3,PAK2,ITPR3,GNB2,CCL26,GNG5,GNG12
Salvage Pathways of Pyrimidine Deoxyribonucleotides	1.31	0.375	#NUM!	APOBEC3B,CDA,TK1
Axonal Guidance Signaling	1.28	0.135	#NUM!	RAC2,TUBA1B,PFN1,MYL6,WASL,HRAS,KRAS,MYL6B,TUBB,ROCK2,MAP2K2,MAPK3,TUBA1C,GNA13,GSK3B,CHMP1A,RTN4R,GNG12,ACTR2,TUBB3,CFL1,RRAS,COPS5,CRKL,TUBB2A,RAC3,MET,MYL9,DOCK1,PTPN11,RHOA,IRS1,GNB2,NRP1,ARPC1B,VEGFB,ABLIM1,EFNB2,NFAT5,CDK5,RHOD,ARPC3,PSMD14,GNG5,PPP3CA,VASP,MYL12B,MYL12A,PLXNA1,NRAS,ARHGEF12,GNAS,PIK3C2A,TUBB4B,TUBG1,ITGA2,GNAQ,PRKAR2A,TUBA4A,ROCK1,PRKCI,TUBB6,PAK2,ADAM10,ADAM9,ARPC4,PRKAR1A
PAK Signaling	1.27	0.165	0.243	NRAS,CFL1,MYL6,PIK3C2A,RRAS,WASL,ITGA2,HRAS,MYL6B,KRAS,MYL9,PTPN11,MAP2K2,IRS1,MAPK3,PAK2,MYL12B,MYL12A
Estrogen-Dependent Breast Cancer Signaling	1.27	0.172	-0.832	HSD17B10,NRAS,PIK3C2A,RRAS,CREB3,HRAS,KRAS,CCND1,HSD17B8,SP1,PTPN11,IRS1,MAPK3,ATF4,EGFR
Apelin Adipocyte Signaling Pathway	1.26	0.175	2.138	GPX1,PRKAR2A,MAPK6,SOD1,HIF1A,PRDX6,MAPK3,PRKAA1,GPX8,GPX4,GSTP1,MGST3,PRKAR1A,GSTK1
Cytotoxic T Lymphocyte-mediated Apoptosis of Target Cells	1.24	0.219	2	FADD,CASP6,HLA-C,HLA-A,HLA-B,BID,DFFA
Glutathione-mediated Detoxification	1.24	0.219	2.646	GSTM3,GGH,GSTM4,GSTP1,GSTO1,MGST3,GSTK1
Fatty Acid β-oxidation I	1.24	0.219	2.646	HSD17B10,ECHS1,ACAA1,ECI1,ACAA2,SLC27A4,HSD17B8
GM-CSF Signaling	1.22	0.173	-0.832	NRAS,PIK3C2A,RRAS,RACK1,HRAS,KRAS,CCND1,CAMK2D,PTPN11,MAP2K2,PIM1,IRS1,MAPK3,PPP3CA
Isoleucine Degradation I	1.22	0.286	2	HSD17B10,ACAT2,ECHS1,BCAT2
CREB Signaling in Neurons	1.21	0.146	-0.728	POLR2F,POLR2J,HRAS,KRAS,GTF2B,POLR2C,CAMK2D,POLR2A,MAP2K2,MAPK3,ATF4,GNA13,GNG5,GNG12,POLR2L,POLR2I,GNAS,NRAS,PIK3C2A,RRAS,CREB3,GNAQ,PRKAR2A,POLR2H,POLR2G,PRKCI,PTPN11,POLR2E,IRS1,ITPR3,GNB2,PRKAR1A
Granzyme A Signaling	1.21	0.25	#NUM!	HIST1H1C,NME1,H1FX,H1F0,APEX1
Pyrimidine Ribonucleotides De Novo Biosynthesis	1.21	0.196	1	NME3,NUDT5,ENTPD4,NME4,NME1,AK1,NME2,CAD,DDX3X
Pentose Phosphate Pathway (Oxidative Branch)	1.2	0.5	#NUM!	PGLS,G6PD
Proline Biosynthesis I	1.2	0.5	#NUM!	PYCR3,PYCR1
L-cysteine Degradation I	1.2	0.5	#NUM!	GOT1,GOT2
Phenylalanine Degradation I (Aerobic)	1.2	0.5	#NUM!	PCBD1,QDPR
SPINK1 General Cancer Pathway	1.18	0.171	-1.604	MT2A,NRAS,PIK3C2A,RRAS,MT1X,HRAS,KRAS,MT1E,PTPN11,MAP2K2,MAPK3,IRS1,PRSS3,EGFR
Phospholipase C Signaling	1.18	0.143	1.3	PEBP1,MYL6,PPP1CB,HRAS,KRAS,MYL6B,NFAT5,RHOG,MAP2K2,AHNAK,RHOD,MAPK3,ATF4,GNA13,RHOF,GNG5,GNG12,PPP3CA,MYL12B,MYL12A,GNAS,NRAS,ARHGEF12,PLD3,RHOC,RRAS,ITGA2,CREB3,GNAQ,MYL9,ARHGEF5,PRKCI,RHOA,ITPR3,GNB2
Sucrose Degradation V (Mammalian)	1.17	0.333	#NUM!	KHK,TPI1,ALDOA
Oncostatin M Signaling	1.16	0.2	0.707	MT2A,IL6ST,NRAS,MAP2K2,RRAS,MAPK3,HRAS,KRAS
IGF-1 Signaling	1.14	0.159	-1.069	IGFBP6,IGFBP4,NRAS,BAD,PIK3C2A,RRAS,PRKAR2A,HRAS,KRAS,IGFBP2,PRKCI,PTPN11,MAP2K2,IRS1,MAPK3,CSNK2B,SFN,PRKAR1A
Cdc42 Signaling	1.14	0.15	0.447	ARPC1B,MYL6,HLA-A,WASL,HLA-B,PPP1CB,MYL6B,CDC42EP2,IQGAP1,PARD6A,ARPC3,GSK3B,MYL12B,IQGAP3,MYL12A,ACTR2,CFL1,ITGA2,MYL9,CDC42BPA,PRKCI,HLA-C,PAK2,FNBP1L,ARPC4
ErbB Signaling	1.13	0.16	-1.213	NRAS,PIK3C2A,RRAS,HRAS,ERBB3,KRAS,MTOR,PRKCI,MAP2K2,PTPN11,MAPK3,IRS1,PAK2,MAP2K3,GSK3B,EREG,EGFR
Telomere Extension by Telomerase	1.12	0.267	#NUM!	TERF2IP,PINX1,TINF2,RAD50
Superpathway of Citrulline Metabolism	1.12	0.267	1	ASS1,GLS,ARG2,ASL
Chemokine Signaling	1.1	0.169	0.277	NRAS,CAMK1,CFL1,RRAS,GNAQ,PPP1CB,HRAS,KRAS,ROCK2,CAMK2D,MAP2K2,RHOA,MAPK3
α-Adrenergic Signaling	1.09	0.163	0	PRKCI,GNAS,NRAS,MAP2K2,RRAS,MAPK3,ITPR3,GNB2,GNAQ,PRKAR2A,HRAS,KRAS,GNG5,GNG12,PRKAR1A
FLT3 Signaling in Hematopoietic Progenitor Cells	1.09	0.163	-0.775	NRAS,PIK3C2A,BAD,RRAS,CREB3,HRAS,KRAS,EIF4EBP1,MTOR,PTPN11,MAP2K2,IRS1,MAPK3,ATF4,STAT2
Activation of IRF by Cytosolic Pattern Recognition Receptors	1.08	0.175	0.905	FADD,IRF7,NFKBIA,PPIB,NFKBIE,MAVS,STAT2,IRF3,PIN1,ADAR,ISG15
Gαq Signaling	1.07	0.148	0	GNAS,PLD3,PIK3C2A,RHOC,NFKBIE,GNAQ,ROCK1,ROCK2,PRKCI,RHOG,NFKBIA,PTPN11,MAP2K2,RHOD,IRS1,RHOA,MAPK3,ITPR3,GNB2,GSK3B,GNG5,RHOF,PPP3CA,GNG12
Cell Cycle Control of Chromosomal Replication	1.07	0.179	#NUM!	TOP2B,CDK12,RPA3,MCM8,PCNA,CDK5,CDT1,TOP2A,CDK4,CDK9
Unfolded protein response	1.07	0.179	#NUM!	HSPA8,PPARG,CALR,P4HB,UBXN4,DDIT3,HSPA1A/HSPA1B,DNAJC3,ATF4,CEBPB
3-phosphoinositide Biosynthesis	1.06	0.144	-0.186	NT5C,IGBP1,NUDT2,STYXL1,PPP4C,PTPN12,PPP1R14B,PTPRF,PPP1R7,KIT,ILKAP,NUDT4,PPP1CA,PPP3CA,EGFR,PPFIA1,CDC25C,PIK3C2A,ERBB3,MET,NUDT5,TNS3,PIP5K1A,MTMR4,PTPN11,IRS1,CDIPT,DUSP23,NUDT1
UVC-Induced MAPK Signaling	1.06	0.184	0.333	NRAS,PRKCI,MAP2K2,ARAF,RRAS,MAPK3,HRAS,KRAS,EGFR
TGF-β Signaling	1.06	0.161	-0.258	NRAS,RRAS,SMAD7,HRAS,KRAS,SMAD5,INHBB,TGFBR2,IRF7,MAP2K2,RUNX2,TGFB1,MAPK3,TGFB2,MAP2K3
Calcium Transport I	1.05	0.3	#NUM!	ATP2B1,ANXA5,ATP2A2
Regulation of IL-2 Expression in Activated and Anergic T Lymphocytes	1.05	0.163	#NUM!	TGFBR2,NFAT5,NFKBIA,NRAS,MAP2K2,TGFB1,RRAS,MAPK3,NFKBIE,TGFB2,HRAS,KRAS,MALT1,PPP3CA
Chondroitin Sulfate Degradation (Metazoa)	1.04	0.25	-1	HYAL3,CEMIP2,OGA,CEMIP
Glutaryl-CoA Degradation	1.04	0.25	2	HSD17B10,ACAT2,PARK7,HSD17B8
Antiproliferative Role of Somatostatin Receptor 2	1.01	0.161	0.302	NRAS,MAP2K2,PTPN11,PIK3C2A,RRAS,IRS1,MAPK3,GNB2,HRAS,SMARCC2,KRAS,CDKN1B,GNG5,GNG12
CMP-N-acetylneuraminate Biosynthesis I (Eukaryotes)	1.01	0.4	#NUM!	GNE,NANS
Eumelanin Biosynthesis	1.01	0.4	#NUM!	MIF,DDT
Citrulline-Nitric Oxide Cycle	1.01	0.4	#NUM!	ASS1,ASL
Galactose Degradation I (Leloir Pathway)	1.01	0.4	#NUM!	GALE,GALK1
dTMP De Novo Biosynthesis	1.01	0.4	#NUM!	TYMS,SHMT2
Folate Polyglutamylation	1.01	0.4	#NUM!	FPGS,SHMT2
NF-κB Activation by Viruses	1	0.158	-1.807	NRAS,PIK3C2A,RRAS,NFKBIE,ITGA2,ITGA6,HRAS,KRAS,NFKBIA,PRKCI,PTPN11,IRS1,MAPK3,ITGAV,EIF2AK2
Opioid Signaling Pathway	0.991	0.138	0.522	RAC2,CAMK1,BAD,CLTB,HRAS,KRAS,GRINA,YES1,CAMK2D,NFKBIA,MAP2K2,MAPK3,RGS10,ATF4,GSK3B,GNG5,PPP3CA,SIGMAR1,AP2M1,GNAS,NRAS,RRAS,CREB3,PRKAR2A,MAPK6,RAC3,AP2S1,PRKCI,CLTA,ITPR3,GRK6,MAP2K3,CDKN1B,PRKAR1A
3-phosphoinositide Degradation	0.983	0.146	1.46	PPFIA1,CDC25C,PTPMT1,MTMR14,IGBP1,NT5C,NUDT2,STYXL1,PPP4C,PTPN12,PPP1R14B,PTPRF,NUDT5,TNS3,MTMR4,PTPN11,PPP1R7,DUSP23,ILKAP,PPP1CA,NUDT4,PPP3CA,NUDT1
HER-2 Signaling in Breast Cancer	0.971	0.156	#NUM!	NRAS,PIK3C2A,BAD,RRAS,HRAS,ERBB3,KRAS,PARD6A,CCND1,PRKCI,PTPN11,IRS1,CDKN1B,GSK3B,EGFR
Pyrimidine Ribonucleotides Interconversion	0.971	0.182	1.414	NUDT5,NME3,NME1,NME4,ENTPD4,AK1,NME2,DDX3X
Gα12/13 Signaling	0.967	0.147	0.688	NRAS,MYL6,PIK3C2A,RRAS,NFKBIE,HRAS,MYL6B,KRAS,ROCK1,ROCK2,MYL9,CDH1,NFKBIA,PTPN11,MAP2K2,IRS1,RHOA,MAPK3,GNA13,MYL12B,MYL12A
Superpathway of Methionine Degradation	0.967	0.189	1.89	PCCA,MGMT,GOT1,MAT2A,GOT2,PRMT1,AHCY
Dermatan Sulfate Degradation (Metazoa)	0.959	0.235	-1	HYAL3,CEMIP2,OGA,CEMIP
Superpathway of Geranylgeranyldiphosphate Biosynthesis I (via Mevalonate)	0.959	0.235	1	FDPS,ACAT2,PMVK,HMGCR
Methylthiopropionate Biosynthesis	0.955	1	#NUM!	ADI1
Glutamate Removal from Folates	0.955	1	#NUM!	GGH
Xanthine and Xanthosine Salvage	0.955	1	#NUM!	PNP
Asparagine Biosynthesis I	0.955	1	#NUM!	ASNS
Adenine and Adenosine Salvage VI	0.955	1	#NUM!	ADK
UDP-N-acetyl-D-galactosamine Biosynthesis I	0.955	1	#NUM!	GALE
D-myo-inositol (1,4,5,6)-Tetrakisphosphate Biosynthesis	0.943	0.146	1.091	PPFIA1,CDC25C,IGBP1,NT5C,NUDT2,STYXL1,PPP4C,PTPN12,PPP1R14B,PTPRF,NUDT5,TNS3,MTMR4,PTPN11,PPP1R7,DUSP23,ILKAP,PPP1CA,NUDT4,PPP3CA,NUDT1
D-myo-inositol (3,4,5,6)-tetrakisphosphate Biosynthesis	0.943	0.146	1.091	PPFIA1,CDC25C,IGBP1,NT5C,NUDT2,STYXL1,PPP4C,PTPN12,PPP1R14B,PTPRF,NUDT5,TNS3,MTMR4,PTPN11,PPP1R7,DUSP23,ILKAP,PPP1CA,NUDT4,PPP3CA,NUDT1
Melanocyte Development and Pigmentation Signaling	0.936	0.152	-0.5	NRAS,GNAS,PIK3C2A,RRAS,CREB3,PRKAR2A,HRAS,KRAS,KITLG,PTPN11,MAP2K2,IRS1,MAPK3,ATF4,KIT,PRKAR1A
Paxillin Signaling	0.924	0.149	-1	NRAS,PIK3C2A,RRAS,ARF1,ACTB,ITGA2,ITGA6,HRAS,TLN1,KRAS,PTPN12,DOCK1,PTPN11,IRS1,PAK2,ITGAV,VCL,ACTG1
AMPK Signaling	0.889	0.137	-0.655	PBRM1,CAB39,ARID1A,CCND1,EIF4EBP1,MTOR,AK1,PCK2,FASN,SMARCB1,PRKAA1,ATF4,SMARCC2,ILKAP,GNAS,PIK3C2A,SLC2A1,ACTB,CREB3,PRKAR2A,MLST8,PPP2R1A,PTPN11,IRS1,MAP2K3,SMARCC1,AK2,HMGCR,PPAT,PRKAR1A
Role of Oct4 in Mammalian Embryonic Stem Cell Pluripotency	0.886	0.174	#NUM!	FAM208A,RB1,CASP6,PHB,FOXA1,BMI1,NR2F2,NR2F6
FAT10 Cancer Signaling Pathway	0.886	0.174	-0.707	TGFBR2,EEF1A1,PCNA,NFKBIA,TGFB1,TGFB2,MAD2L2,GSK3B
Arginine Biosynthesis IV	0.866	0.333	#NUM!	ASS1,ASL
Proline Biosynthesis II (from Arginine)	0.866	0.333	#NUM!	PYCR3,PYCR1
Pyruvate Fermentation to Lactate	0.866	0.333	#NUM!	LDHA,LDHB
Zymosterol Biosynthesis	0.866	0.333	#NUM!	NSDHL,LBR
GDP-mannose Biosynthesis	0.866	0.333	#NUM!	GPI,GMPPA
Docosahexaenoic Acid (DHA) Signaling	0.86	0.167	#NUM!	PIK3C2A,PTPN11,BAD,IRS1,BIK,BID,GSK3B,BAX,PNPLA2
Guanosine Nucleotides Degradation III	0.857	0.25	#NUM!	GDA,PNP,NT5C
BER pathway	0.857	0.25	#NUM!	PCNA,APEX1,POLB
Myc Mediated Apoptosis Signaling	0.854	0.156	#NUM!	FADD,NRAS,PIK3C2A,PTPN11,BAD,RRAS,IRS1,BID,HRAS,KRAS,BAX,SFN
Regulation of the Epithelial-Mesenchymal Transition Pathway	0.848	0.137	#NUM!	PSENEN,HRAS,KRAS,HIF1A,PARD6A,TGFBR2,NOTCH2,MAP2K2,TGFB1,MAPK3,TGFB2,GSK3B,EGFR,NRAS,PIK3C2A,RRAS,MET,CDH1,ARAF,PTPN11,IRS1,RHOA,MAP2K3,RBPJ,JAG1,TCF7L2,CLDN3
IL-7 Signaling Pathway	0.842	0.151	-0.832	PIK3C2A,SLC2A1,BAD,BAX,CCND1,BAK1,MET,CCND3,PTPN11,MAPK3,IRS1,CDKN1B,GSK3B,MCL1
CTLA4 Signaling in Cytotoxic T Lymphocytes	0.836	0.149	#NUM!	AP2M1,AP1M2,PIK3C2A,HLA-A,AP1M1,CLTB,HLA-B,AP2S1,AP1S1,PPP2R1A,PTPN11,HLA-C,CLTA,IRS1,AP1G1
HMGB1 Signaling	0.833	0.142	0.894	NRAS,LIF,PIK3C2A,RRAS,RHOC,HRAS,KRAS,IL18,RHOG,MAP2K2,PTPN11,SP1,TGFB1,RHOD,IRS1,RHOA,MAPK3,TGFB2,MAP2K3,RHOF
VDR/RXR Activation	0.824	0.154	0.816	IGFBP6,GTF2B,PRKCI,SP1,MED1,RUNX2,TGFB2,KLK6,CDKN1B,CEBPB,CST6,PSMC5
Bladder Cancer Signaling	0.815	0.149	0.378	RB1,CDH1,NRAS,MAP2K2,PA2G4,THBS1,RRAS,MAPK3,CDK4,HRAS,VEGFB,KRAS,CCND1,EGFR
Estrogen-mediated S-phase Entry	0.815	0.192	0.447	RB1,CDK4,CDKN1B,E2F3,CCND1
CNTF Signaling	0.801	0.155	-0.905	IL6ST,MTOR,NRAS,PIK3C2A,PTPN11,MAP2K2,RRAS,IRS1,MAPK3,HRAS,KRAS
Ovarian Cancer Signaling	0.793	0.139	-0.5	NRAS,PA2G4,PIK3C2A,RRAS,PRKAR2A,CDK4,HRAS,VEGFB,KRAS,CCND1,RAD51,RB1,MTOR,PTPN11,MAP2K2,IRS1,MAPK3,GSK3B,TCF7L2,EGFR,PRKAR1A
Mevalonate Pathway I	0.777	0.231	#NUM!	PMVK,ACAT2,HMGCR
γ-glutamyl Cycle	0.777	0.231	#NUM!	CHAC1,GGCT,GSS
ErbB4 Signaling	0.77	0.15	-0.632	NRAS,PRKCI,PIK3C2A,PTPN11,PSENEN,MAP2K2,YAP1,RRAS,IRS1,MAPK3,HRAS,KRAS
Role of CHK Proteins in Cell Cycle Checkpoint Control	0.759	0.158	0	PPP2R1A,PCNA,CDC25C,RFC2,MDC1,RFC1,CLSPN,E2F3,RAD50
Superpathway of Serine and Glycine Biosynthesis I	0.752	0.286	#NUM!	PHGDH,SHMT2
Pentose Phosphate Pathway (Non-oxidative Branch)	0.752	0.286	#NUM!	TKT,TALDO1
Acetyl-CoA Biosynthesis I (Pyruvate Dehydrogenase Complex)	0.752	0.286	#NUM!	PDHA1,PDHB
Glioblastoma Multiforme Signaling	0.742	0.135	0.655	NRAS,PIK3C2A,RRAS,RHOC,CDK4,HRAS,KRAS,E2F3,CCND1,RB1,MTOR,RHOG,PTPN11,MAP2K2,RHOD,IRS1,RHOA,MAPK3,ITPR3,GSK3B,CDKN1B,RHOF,EGFR
TWEAK Signaling	0.733	0.171	1.633	FADD,CASP6,NFKBIA,NFKBIE,BID,TNFRSF12A
IL-17A Signaling in Fibroblasts	0.733	0.171	#NUM!	NFKBIA,NFKBIE,MAPK3,LCN2,GSK3B,CEBPB
Tec Kinase Signaling	0.724	0.135	0	GNAS,PIK3C2A,RHOC,ACTB,TNFRSF10B,ITGA2,GNAQ,FADD,YES1,PRKCI,RHOG,PTPN11,RHOD,IRS1,RHOA,PAK2,GNB2,STAT2,GNA13,GNG5,RHOF,ACTG1,GNG12
Leukocyte Extravasation Signaling	0.717	0.131	-0.816	CD99,RAC2,MYL6,WASL,AFDN,CLDN7,ROCK2,MAP2K2,TIMP1,CYBA,VCL,VASP,PIK3C2A,ACTB,CRKL,ITGA2,ITGA6,RDX,ROCK1,ARHGAP5,PRKCI,PTPN11,IRS1,RHOA,ARHGAP35,ACTG1,CLDN3,CTNND1
IL-3 Signaling	0.714	0.144	-1.387	PRKCI,NRAS,MAP2K2,PTPN11,BAD,PIK3C2A,RRAS,IRS1,MAPK3,CRKL,HRAS,KRAS,PPP3CA
Colorectal Cancer Metastasis Signaling	0.714	0.129	0.378	IL6ST,BAD,VEGFB,HRAS,KRAS,CCND1,TGFBR2,RHOG,MAP2K2,TGFB1,RHOD,MAPK3,TGFB2,GSK3B,RHOF,GNG5,GNG12,EGFR,GNAS,NRAS,PIK3C2A,RRAS,RHOC,PRKAR2A,BAX,BIRC5,CDH1,PTPN11,IRS1,RHOA,GNB2,TCF7L2,PRKAR1A
Endoplasmic Reticulum Stress Pathway	0.706	0.19	#NUM!	CALR,DDIT3,DNAJC3,ATF4
Amyloid Processing	0.703	0.157	0.447	CAPNS1,PSENEN,CDK5,MAPK3,PRKAR2A,GSK3B,CSNK2B,PRKAR1A
Prolactin Signaling	0.69	0.143	-0.905	NRAS,PIK3C2A,RRAS,HRAS,KRAS,CEBPB,PRKCI,SP1,PTPN11,MAP2K2,MAPK3,IRS1,NMI
JAK/Stat Signaling	0.69	0.143	-0.832	NRAS,PIK3C2A,RRAS,GNAQ,HRAS,KRAS,CEBPB,MTOR,PTPN11,MAP2K2,MAPK3,IRS1,STAT2
Role of Tissue Factor in Cancer	0.684	0.136	#NUM!	P4HB,NRAS,CFL1,PIK3C2A,RRAS,GNAQ,ITGA6,HRAS,PLAUR,KRAS,YES1,MTOR,PTPN11,IRS1,MAPK3,ITGAV,GNA13,EGFR
Role of RIG1-like Receptors in Antiviral Innate Immunity	0.68	0.159	0.447	FADD,IRF7,NFKBIA,NFKBIE,MAVS,IRF3,TRIM25
Spliceosomal Cycle	0.68	0.5	#NUM!	U2AF1/U2AF1L5
Epoxysqualene Biosynthesis	0.68	0.5	#NUM!	FDFT1
Guanine and Guanosine Salvage I	0.68	0.5	#NUM!	PNP
L-DOPA Degradation	0.68	0.5	#NUM!	COMT
Flavin Biosynthesis IV (Mammalian)	0.68	0.5	#NUM!	FLAD1
Palmitate Biosynthesis I (Animals)	0.68	0.5	#NUM!	FASN
Uridine-5'-phosphate Biosynthesis	0.68	0.5	#NUM!	CAD
Fatty Acid Biosynthesis Initiation II	0.68	0.5	#NUM!	FASN
Threonine Degradation II	0.68	0.5	#NUM!	GCAT
GDP-L-fucose Biosynthesis I (from GDP-D-mannose)	0.68	0.5	#NUM!	TSTA3
Cardiolipin Biosynthesis II	0.68	0.5	#NUM!	PTPMT1
Glycine Biosynthesis I	0.68	0.5	#NUM!	SHMT2
Glutamine Degradation I	0.68	0.5	#NUM!	GLS
TR/RXR Activation	0.67	0.14	#NUM!	RAB3B,GPS2,PIK3C2A,SLC2A1,MED1,HIF1A,ENO1,MTOR,SLC16A3,LDLR,PTPN11,IRS1,FASN,TBL1XR1
UVB-Induced MAPK Signaling	0.666	0.147	-1	MTOR,H3F3A/H3F3B,PRKCI,PIK3C2A,PTPN11,BAD,IRS1,MAPK3,EGFR,EIF4EBP1
Neurotrophin/TRK Signaling	0.666	0.143	0.577	NRAS,PIK3C2A,PTPN11,MAP2K2,RRAS,IRS1,MAPK3,CREB3,ATF4,HRAS,KRAS,MAP2K3
Superoxide Radicals Degradation	0.66	0.25	#NUM!	NQO1,SOD1
Cell Cycle Regulation by BTG Family Proteins	0.656	0.162	-1	RB1,PPP2R1A,CDK4,E2F3,CCND1,PRMT1
Methionine Degradation I (to Homocysteine)	0.656	0.182	1	MGMT,MAT2A,PRMT1,AHCY
PPAR Signaling	0.65	0.139	-0.535	PPARG,SRA1,NRAS,MED1,RRAS,NFKBIE,HRAS,KRAS,AIP,IL18,NFKBIA,MAP2K2,MAPK3,SCAND1
IL-17 Signaling	0.646	0.14	#NUM!	NRAS,PIK3C2A,RRAS,HRAS,KRAS,CEBPB,PTPN11,MAP2K2,TIMP1,MAPK3,IRS1,MAP2K3,GSK3B
Angiopoietin Signaling	0.62	0.14	-0.632	NRAS,NFKBIA,PIK3C2A,PTPN11,BAD,RRAS,IRS1,NFKBIE,PAK2,HRAS,KRAS,BIRC5
Telomerase Signaling	0.618	0.134	-1.155	NRAS,PIK3C2A,RRAS,TERF2IP,HRAS,KRAS,ELF1,RB1,PPP2R1A,SP1,PTPN11,MAP2K2,IRS1,MAPK3,TINF2,EGFR
PPARα/RXRα Activation	0.616	0.129	-0.229	GNAS,NRAS,ACAA1,RRAS,MED1,NFKBIE,PRKAR2A,CKAP5,GNAQ,HRAS,KRAS,AIP,TGFBR2,NFKBIA,MAP2K2,TGFB1,FASN,IRS1,MAPK3,PRKAA1,TGFB2,MAP2K3,GOT2,PRKAR1A
Superpathway of Inositol Phosphate Compounds	0.614	0.127	-0.365	NT5C,IGBP1,NUDT2,STYXL1,PPP4C,PPP1R14B,PTPN12,PTPRF,PPP1R7,KIT,ILKAP,NUDT4,PPP1CA,PPP3CA,EGFR,PPFIA1,CDC25C,PIK3C2A,SEC16A,ERBB3,MET,NUDT5,TNS3,PIP5K1A,MTMR4,PTPN11,IRS1,CDIPT,DUSP23,NUDT1
IL-6 Signaling	0.611	0.132	0	IL6ST,NRAS,PIK3C2A,RRAS,NFKBIE,HRAS,KRAS,CEBPB,IL18,NFKBIA,MAP2K2,PTPN11,IRS1,MAPK3,MAP2K3,CSNK2B,MCL1,HSPB1
LPS-stimulated MAPK Signaling	0.602	0.137	-0.277	NRAS,PIK3C2A,RRAS,NFKBIE,HRAS,KRAS,NFKBIA,PRKCI,PTPN11,MAP2K2,MAPK3,IRS1,MAP2K3
Small Cell Lung Cancer Signaling	0.599	0.138	-0.707	RB1,NFKBIA,PIK3C2A,PTPN11,PA2G4,IRS1,NFKBIE,CDK4,CKS1B,BID,CDKN1B,CCND1
D-myo-inositol-5-phosphate Metabolism	0.597	0.13	1.091	PPFIA1,CDC25C,IGBP1,NT5C,NUDT2,STYXL1,PPP4C,PTPN12,PPP1R14B,PTPRF,NUDT5,TNS3,MTMR4,PTPN11,PPP1R7,DUSP23,ILKAP,PPP1CA,NUDT4,PPP3CA,NUDT1
G Protein Signaling Mediated by Tubby	0.593	0.161	#NUM!	GNAS,GNAQ,GNB2,GNG5,GNG12
SAPK/JNK Signaling	0.593	0.134	-0.775	FADD,MINK1,RAC2,NRAS,PTPN11,PIK3C2A,RRAS,IRS1,CRKL,MAP3K20,HRAS,KRAS,GNA13,GNG5,RAC3
Mismatch Repair in Eukaryotes	0.59	0.188	#NUM!	PCNA,RFC2,RFC1
Vitamin-C Transport	0.59	0.188	#NUM!	SLC2A1,TXN,GSTO1
tRNA Charging	0.587	0.154	2.449	YARS2,YARS,KARS,HARS,SARS,FARSA
Cancer Drug Resistance By Drug Efflux	0.585	0.145	#NUM!	NRAS,MAP2K2,ARAF,RRAS,MAPK3,YBX1,HRAS,KRAS
HGF Signaling	0.582	0.132	-1.807	NRAS,PIK3C2A,RRAS,CRKL,ITGA2,HRAS,KRAS,CCND1,ELF1,MET,DOCK1,PRKCI,MAP2K2,PTPN11,IRS1,MAPK3
Citrulline Biosynthesis	0.582	0.222	#NUM!	GLS,ARG2
Heme Biosynthesis II	0.582	0.222	#NUM!	UROD,HMBS
Folate Transformations I	0.582	0.222	#NUM!	MTHFS,SHMT2
Erythropoietin Signaling	0.577	0.136	#NUM!	NRAS,PRKCI,NFKBIA,PIK3C2A,PTPN11,MAP2K2,RRAS,IRS1,NFKBIE,MAPK3,HRAS,KRAS
Thrombopoietin Signaling	0.567	0.139	-0.632	NRAS,PRKCI,PIK3C2A,PTPN11,MAP2K2,RRAS,IRS1,MAPK3,HRAS,KRAS
Cysteine Biosynthesis III (mammalia)	0.567	0.167	1	MGMT,MAT2A,PRMT1,AHCY
IL-2 Signaling	0.567	0.139	-0.333	NRAS,PIK3C2A,PTPN11,MAP2K2,RRAS,IRS1,MAPK3,HRAS,KRAS,CSNK2B
Mouse Embryonic Stem Cell Pluripotency	0.556	0.132	-0.775	IL6ST,LIF,NRAS,PIK3C2A,RRAS,HRAS,KRAS,SMAD5,ID3,PTPN11,MAP2K2,IRS1,MAPK3,GSK3B,TCF7L2
p70S6K Signaling	0.545	0.129	-1.213	NRAS,BAD,PIK3C2A,RRAS,GNAQ,HRAS,KRAS,RPS6,PPP2R1A,MTOR,PRKCI,PTPN11,MAP2K2,IRS1,MAPK3,SFN,BCAP31,EGFR
P2Y Purigenic Receptor Signaling Pathway	0.545	0.129	-0.5	NRAS,PIK3C2A,RRAS,CREB3,PRKAR2A,GNAQ,HRAS,KRAS,PRKCI,MAP2K2,PTPN11,IRS1,MAPK3,GNB2,ATF4,GNG5,GNG12,PRKAR1A
Cardiac β-adrenergic Signaling	0.545	0.129	-0.832	GNAS,PRKAR2A,PPP1CB,PPP1R11,PPP1R14B,ATP2A2,AKAP2,PPP2R1A,PPP1R10,PPP1R7,GNB2,SMPDL3B,PPP1CA,GNG5,APEX1,GNG12,PRKAR1A,AKAP1
D-myo-inositol (1,4,5)-trisphosphate Degradation	0.539	0.176	#NUM!	INPP1,IMPAD1,SEC16A
Role of NFAT in Cardiac Hypertrophy	0.536	0.124	-1.177	IL6ST,CAMK1,LIF,HRAS,KRAS,TGFBR2,CAMK2D,MAP2K2,TGFB1,MAPK3,TGFB2,GSK3B,GNG5,GNG12,PPP3CA,NRAS,GNAS,PIK3C2A,RRAS,GNAQ,PRKAR2A,PRKCI,PTPN11,IRS1,ITPR3,GNB2,MAP2K3,PRKAR1A
BMP signaling pathway	0.529	0.134	-0.905	NRAS,MAP2K2,RRAS,RUNX2,MAPK3,SMAD7,PRKAR2A,HRAS,KRAS,SMAD5,PRKAR1A
5-aminoimidazole Ribonucleotide Biosynthesis I	0.527	0.333	#NUM!	PPAT
Coenzyme A Biosynthesis	0.527	0.333	#NUM!	PPCS
S-methyl-5-thio-α-D-ribose 1-phosphate Degradation	0.527	0.333	#NUM!	ADI1
1,25-dihydroxyvitamin D3 Biosynthesis	0.527	0.333	#NUM!	POR
Glutathione Biosynthesis	0.527	0.333	#NUM!	GSS
Inosine-5'-phosphate Biosynthesis II	0.527	0.333	#NUM!	ADSL
4-hydroxyproline Degradation I	0.527	0.333	#NUM!	GOT2
Tryptophan Degradation III (Eukaryotic)	0.527	0.16	2	HSD17B10,ACAT2,PARK7,HSD17B8
Thyroid Hormone Biosynthesis	0.527	0.333	#NUM!	CTSD
S-adenosyl-L-methionine Biosynthesis	0.527	0.333	#NUM!	MAT2A
Tyrosine Biosynthesis IV	0.527	0.333	#NUM!	PCBD1
Role of PKR in Interferon Induction and Antiviral Response	0.526	0.146	#NUM!	FADD,NFKBIA,NFKBIE,BID,MAP2K3,EIF2AK2
Role of NFAT in Regulation of the Immune Response	0.519	0.124	-0.243	GNAS,NRAS,PIK3C2A,RRAS,HLA-A,NFKBIE,HLA-B,GNAQ,HRAS,KRAS,NFAT5,NFKBIA,PTPN11,MAP2K2,IRS1,MAPK3,ITPR3,GNB2,XPO1,GSK3B,GNA13,GNG5,PPP3CA,GNG12
IL-1 Signaling	0.517	0.132	0.378	ECSIT,GNAS,NFKBIA,NFKBIE,GNAQ,GNB2,PRKAR2A,MAP2K3,GNA13,GNG5,GNG12,PRKAR1A
NGF Signaling	0.513	0.128	1.069	NRAS,PIK3C2A,RRAS,CREB3,HRAS,KRAS,BAX,ROCK2,ROCK1,RHOG,PTPN11,MAP2K2,RHOA,IRS1,MAPK3,ATF4
TNFR1 Signaling	0.503	0.14	0.378	FADD,CASP6,NFKBIA,CASP2,NFKBIE,PAK2,BID
Apelin Muscle Signaling Pathway	0.493	0.167	#NUM!	TFAM,GNAS,PRKAA1
PI3K Signaling in B Lymphocytes	0.489	0.126	-0.775	CD81,NRAS,RRAS,NFKBIE,HRAS,KRAS,MALT1,PRKCI,NFAT5,NFKBIA,CAMK2D,MAP2K2,IRS1,MAPK3,ITPR3,ATF4,PPP3CA
GDNF Family Ligand-Receptor Interactions	0.489	0.131	-0.333	NRAS,PDLIM7,PIK3C2A,PTPN11,MAP2K2,RRAS,IRS1,MAPK3,ITPR3,HRAS,KRAS
Apelin Endothelial Signaling Pathway	0.481	0.126	-1.5	NRAS,GNAS,PIK3C2A,RRAS,HRAS,KRAS,HIF1A,MTOR,PRKCI,SP1,PTPN11,MAP2K2,IRS1,MAPK3,PRKAA1,GNA13
Toll-like Receptor Signaling	0.48	0.132	0	SIGIRR,ECSIT,IL18,UBB,NFKBIA,UBA52,RPS27A,MAP2K3,EIF2AK2,UBC
G Beta Gamma Signaling	0.472	0.126	-1.069	NRAS,GNAS,RRAS,PRKAR2A,GNAQ,HRAS,KRAS,PRKCI,MAPK3,GNB2,GNA13,GNG5,GNG12,PRKAR1A,EGFR
Reelin Signaling in Neurons	0.462	0.128	#NUM!	ARHGEF5,YES1,ARHGEF12,PIK3C2A,PTPN11,CDK5,CRKL,IRS1,ITGA2,ITGA6,GSK3B,PAFAH1B3
Purine Nucleotides De Novo Biosynthesis II	0.458	0.182	#NUM!	ADSL,PPAT
Purine Nucleotides Degradation II (Aerobic)	0.453	0.158	#NUM!	GDA,PNP,NT5C
DNA damage-induced 14-3-3σ Signaling	0.453	0.158	#NUM!	CCNB2,SFN,CCNB1
Adrenomedullin signaling pathway	0.453	0.121	0.408	PPARG,GNAS,NRAS,BAD,PIK3C2A,RRAS,MAPK6,PRKAR2A,GNAQ,HRAS,KRAS,CEBPB,HIF1A,BAX,IL18,PTPN11,MAP2K2,ARAF,IRS1,MAPK3,ITPR3,MAP2K3,SMARCC2,GSK3B,PRKAR1A
RAR Activation	0.449	0.121	#NUM!	PBRM1,SRA1,ARID1A,MED1,ACTB,NR2F2,PRKAR2A,SMAD7,SMAD5,RPL7A,PSMC5,PRMT1,PRKCI,TGFB1,SMARCB1,TGFB2,SMARCC2,CSNK2B,NR2F6,SMARCC1,CRABP2,SCAND1,PRKAR1A
Amyotrophic Lateral Sclerosis Signaling	0.433	0.124	-0.535	PIK3C2A,GPX1,VEGFB,SOD1,RAB5B,BAX,GRINA,CCS,CAPNS1,PTPN11,IRS1,BID,PPP3CA,SSR4
EGF Signaling	0.432	0.129	-1	MTOR,PIK3C2A,PTPN11,IRS1,MAPK3,ITPR3,HRAS,CSNK2B,EGFR
Aldosterone Signaling in Epithelial Cells	0.431	0.121	-1.508	PIK3C2A,SLC12A2,HSPA1A/HSPA1B,TRAP1,DNAJC3,KRAS,DNAJC15,DNAJA1,HSPA8,PIP5K1A,PRKCI,PTPN11,MAP2K2,IRS1,MAPK3,HSPE1,ITPR3,HSPB11,DNAJB1,HSPB1,AHCY
VEGF Family Ligand-Receptor Interactions	0.428	0.125	-0.302	NRAS,PRKCI,PIK3C2A,PTPN11,MAP2K2,RRAS,IRS1,MAPK3,VEGFB,HRAS,KRAS,NRP1
IL-4 Signaling	0.428	0.125	#NUM!	MTOR,NRAS,NFAT5,PIK3C2A,PTPN11,HLA-A,RRAS,IRS1,HLA-B,HRAS,KRAS,HMGA1
Heme Biosynthesis from Uroporphyrinogen-III I	0.427	0.25	#NUM!	UROD
Spermine and Spermidine Degradation I	0.427	0.25	#NUM!	SAT2
Methylmalonyl Pathway	0.427	0.25	#NUM!	PCCA
Ascorbate Recycling (Cytosolic)	0.427	0.25	#NUM!	GSTO1
Glutathione Redox Reactions II	0.427	0.25	#NUM!	TXNDC12
Arginine Degradation I (Arginase Pathway)	0.427	0.25	#NUM!	ARG2
Fatty Acid β-oxidation III (Unsaturated, Odd Number)	0.427	0.25	#NUM!	ECI1
Role of MAPK Signaling in the Pathogenesis of Influenza	0.425	0.127	#NUM!	PLA2G16,NRAS,MAP2K2,RRAS,MAPK3,HRAS,KRAS,MAP2K3,BAX,PAFAH1B3
Ephrin A Signaling	0.421	0.129	#NUM!	ROCK1,ROCK2,PTPN11,PIK3C2A,CFL1,IRS1,RHOA,ADAM10
Cleavage and Polyadenylation of Pre-mRNA	0.409	0.167	#NUM!	PAPOLA,CPSF2
Osteoarthritis Pathway	0.409	0.118	-0.426	PPARG,RARRES2,CREB3,ITGA2,SMAD7,VEGFB,ANXA2,CEBPB,SMAD5,HIF1A,FADD,TGFBR2,CASP6,MTOR,SP1,RUNX2,TGFB1,CASP2,ANXA5,PRKAA1,ATF4,SOX9,RBPJ,JAG1,TCF7L2
Role of PI3K/AKT Signaling in the Pathogenesis of Influenza	0.407	0.125	0.333	NFKBIA,PIK3C2A,PTPN11,MAP2K2,CRKL,IRS1,NFKBIE,MAPK3,GSK3B,IRF3
Nitric Oxide Signaling in the Cardiovascular System	0.403	0.122	-1.155	PIK3C2A,PRKAR2A,SLC7A1,VEGFB,ARG2,ATP2A2,PRKCI,PTPN11,MAP2K2,MAPK3,IRS1,ITPR3,PRKAA1,PRKAR1A
Apelin Cardiomyocyte Signaling Pathway	0.403	0.122	-0.277	MYL9,PRKCI,PTPN11,MYL6,PIK3C2A,TGFB1,IRS1,MAPK3,MAPK6,MYL6B,HIF1A,ATP2A2,MYL12B,MYL12A
B Cell Receptor Signaling	0.402	0.119	-0.209	RAC2,NRAS,CFL1,BAD,PIK3C2A,RRAS,NFKBIE,CREB3,HRAS,KRAS,MALT1,MTOR,CAMK2D,NFKBIA,NFAT5,PTPN11,MAP2K2,IRS1,MAPK3,ATF4,MAP2K3,GSK3B,PPP3CA
Macropinocytosis Signaling	0.401	0.124	-1.897	MET,NRAS,PRKCI,PIK3C2A,PTPN11,RRAS,IRS1,RHOA,ANKFY1,HRAS,KRAS
PDGF Signaling	0.397	0.122	-0.577	NRAS,PIK3C2A,PTPN11,MAP2K2,RRAS,CRKL,IRS1,MAPK3,HRAS,KRAS,EIF2AK2,CSNK2B
Melatonin Signaling	0.395	0.125	0	CAMK2D,PRKCI,MAP2K2,ARAF,MAPK3,GNAQ,PRKAR2A,MAP2K3,PRKAR1A
CD28 Signaling in T Helper Cells	0.384	0.119	-0.577	ACTR2,PIK3C2A,ARPC1B,HLA-A,NFKBIE,HLA-B,MALT1,NFAT5,NFKBIA,MAP2K2,PTPN11,IRS1,ITPR3,ARPC3,PPP3CA,ARPC4
Adipogenesis pathway	0.384	0.119	#NUM!	PPARG,SAP18,DDIT3,NR2F2,SAP30,SMAD5,CEBPB,HIF1A,RB1,NR1D2,CDK5,TGFB1,AGPAT2,KLF5,SOX9,TBL1XR1
Production of Nitric Oxide and Reactive Oxygen Species in Macrophages	0.381	0.117	-0.209	PIK3C2A,RHOC,NFKBIE,PPP1CB,PPP1R11,ARG2,PCYOX1,PPP1R14B,PPP2R1A,PRKCI,RHOG,NFKBIA,PPP1R10,PTPN11,RHOD,PPP1R7,IRS1,RHOA,CYBA,MAPK3,PPP1CA,RHOF,CLU
Sonic Hedgehog Signaling	0.369	0.133	#NUM!	PRKAR2A,GSK3B,CCNB1,PRKAR1A
Assembly of RNA Polymerase III Complex	0.367	0.154	#NUM!	GTF3C1,GTF3A
Oleate Biosynthesis II (Animals)	0.367	0.154	#NUM!	SCD,CYB5A
Urate Biosynthesis/Inosine 5'-phosphate Degradation	0.367	0.154	#NUM!	PNP,NT5C
Dopamine-DARPP32 Feedback in cAMP Signaling	0.356	0.117	-0.471	GNAS,CREB3,PRKAR2A,GNAQ,PPP1CB,PPP1R11,PPP1R14B,ATP2A2,GRINA,PPP2R1A,PRKCI,CDK5,PPP1R10,PPP1R7,ITPR3,ATF4,PPP1CA,PPP3CA,PRKAR1A
Ceramide Signaling	0.354	0.119	2.309	DIABLO,CTSD,PPP2R1A,NRAS,PIK3C2A,PTPN11,BAD,RRAS,IRS1,MAPK3,HRAS,KRAS
Wnt/β-catenin Signaling	0.354	0.116	0	SOX4,UBB,AXIN2,GNAQ,ILK,CCND1,TGFBR2,CDH1,PPP2R1A,TGFB1,UBA52,TGFB2,RPS27A,RUVBL2,SOX9,GSK3B,CSNK2B,PIN1,UBC,TCF7L2
Trehalose Degradation II (Trehalase)	0.353	0.2	#NUM!	HK2
Serine Biosynthesis	0.353	0.2	#NUM!	PHGDH
Tetrapyrrole Biosynthesis II	0.353	0.2	#NUM!	HMBS
Myo-inositol Biosynthesis	0.353	0.2	#NUM!	IMPAD1
2-oxobutanoate Degradation I	0.353	0.2	#NUM!	PCCA
Trans, trans-farnesyl Diphosphate Biosynthesis	0.353	0.2	#NUM!	FDPS
Apelin Cardiac Fibroblast Signaling Pathway	0.351	0.136	#NUM!	TGFB1,TGFB2,PRKAA1
IL-15 Signaling	0.343	0.119	#NUM!	NRAS,PIK3C2A,PTPN11,MAP2K2,RRAS,IRS1,MAPK3,HRAS,KRAS,RAC3
DNA Double-Strand Break Repair by Homologous Recombination	0.329	0.143	#NUM!	RAD51,RAD50
DNA Double-Strand Break Repair by Non-Homologous End Joining	0.329	0.143	#NUM!	PRKDC,RAD50
Phenylalanine Degradation IV (Mammalian, via Side Chain)	0.329	0.143	#NUM!	GOT1,GOT2
Renin-Angiotensin Signaling	0.325	0.115	-1.807	NRAS,PIK3C2A,RRAS,PRKAR2A,GNAQ,HRAS,KRAS,PRKCI,PTPN11,MAP2K2,MAPK3,IRS1,ITPR3,PAK2,PRKAR1A
Superpathway of D-myo-inositol (1,4,5)-trisphosphate Metabolism	0.322	0.13	#NUM!	INPP1,IMPAD1,SEC16A
4-1BB Signaling in T Lymphocytes	0.32	0.125	#NUM!	NFKBIA,MAP2K2,NFKBIE,MAPK3
Apelin Pancreas Signaling Pathway	0.316	0.119	-1.134	DDIT3,PTPN11,PIK3C2A,IRS1,PRKAA1,PRKAR2A,PRKAR1A
STAT3 Pathway	0.303	0.114	-1.069	TGFBR2,IL6ST,NRAS,MAP2K2,PIM1,TGFB1,RRAS,MAPK3,MAP3K20,TGFB2,HRAS,KRAS,IGF2R,NDUFA13,EGFR
IL-10 Signaling	0.3	0.116	#NUM!	IL18,NFKBIA,SP1,BLVRA,NFKBIE,BLVRB,ARG2,MAP2K3
Chondroitin and Dermatan Biosynthesis	0.297	0.167	#NUM!	CHPF
Selenocysteine Biosynthesis II (Archaea and Eukaryotes)	0.297	0.167	#NUM!	SARS
UDP-N-acetyl-D-glucosamine Biosynthesis II	0.297	0.167	#NUM!	GNPNAT1
Glycogen Biosynthesis II (from UDP-D-Glucose)	0.297	0.167	#NUM!	GYG1
Rapoport-Luebering Glycolytic Shunt	0.297	0.167	#NUM!	PGAM1
GNRH Signaling	0.286	0.112	-0.229	GNAS,NRAS,RRAS,CREB3,PRKAR2A,GNAQ,HRAS,KRAS,PRKCI,CAMK2D,MAP2K2,MAPK3,PAK2,ITPR3,ATF4,MAP2K3,GNG5,EGFR,PRKAR1A
Role of IL-17A in Arthritis	0.286	0.114	#NUM!	NFKBIA,MAP2K2,PTPN11,PIK3C2A,NFKBIE,IRS1,MAPK3,MAP2K3
DNA Methylation and Transcriptional Repression Signaling	0.277	0.118	#NUM!	SAP18,CHD3,H3F3A/H3F3B,SAP30
MIF-mediated Glucocorticoid Regulation	0.277	0.118	1	MIF,NFKBIA,NFKBIE,MAPK3
IL-17A Signaling in Airway Cells	0.274	0.112	-0.378	NFKBIA,PIK3C2A,PTPN11,MAP2K2,IRS1,NFKBIE,MAPK3,MUC5AC,GSK3B
Role of JAK family kinases in IL-6-type Cytokine Signaling	0.272	0.12	#NUM!	IL6ST,PTPN11,MAPK3
T Cell Receptor Signaling	0.269	0.111	#NUM!	NFAT5,NFKBIA,NRAS,MAP2K2,PTPN11,PIK3C2A,RRAS,IRS1,MAPK3,HRAS,KRAS,MALT1,PPP3CA
CD27 Signaling in Lymphocytes	0.267	0.113	0	SIVA1,NFKBIA,MAP2K2,NFKBIE,BID,MAP2K3
Adenosine Nucleotides Degradation II	0.266	0.125	#NUM!	PNP,NT5C
NAD Biosynthesis from 2-amino-3-carboxymuconate Semialdehyde	0.252	0.143	#NUM!	QPRT
Triacylglycerol Degradation	0.252	0.111	0.816	ABHD12,ABHD2,LIPG,PNPLA2,PRDX6,ABHD16A
Thioredoxin Pathway	0.252	0.143	#NUM!	TXN
Adenine and Adenosine Salvage III	0.252	0.143	#NUM!	PNP
Glycoaminoglycan-protein Linkage Region Biosynthesis	0.252	0.143	#NUM!	B3GAT3
Lipid Antigen Presentation by CD1	0.251	0.115	#NUM!	CALR,AP2M1,AP2S1
Role of p14/p19ARF in Tumor Suppression	0.247	0.111	1	RB1,PIK3C2A,PTPN11,NPM3,IRS1
γ-linolenate Biosynthesis II (Animals)	0.24	0.118	#NUM!	CYB5A,SLC27A4
Phosphatidylglycerol Biosynthesis II (Non-plastidic)	0.231	0.111	#NUM!	AGPAT2,PTPMT1,LPGAT1
Valine Degradation I	0.216	0.111	#NUM!	ECHS1,BCAT2
Purine Ribonucleosides Degradation to Ribose-1-phosphate	0.215	0.125	#NUM!	PNP
Sphingomyelin Metabolism	0.215	0.125	#NUM!	SGMS2
Prostanoid Biosynthesis	0.186	0.111	#NUM!	PTGES2
Phosphatidylethanolamine Biosynthesis II	0.186	0.111	#NUM!	SELENOI
Leucine Degradation I	0.186	0.111	#NUM!	BCAT2
Natural Killer Cell Signaling	0	0.1	#NUM!	RAC2,PRKCI,NRAS,MAP2K2,PTPN11,PIK3C2A,RRAS,IRS1,MAPK3,PAK2,HRAS,KRAS,RAC3
Circadian Rhythm Signaling	0	0.0909	#NUM!	CREB3,ATF4,GRINA
Fc Epsilon RI Signaling	0	0.102	0.277	RAC2,NRAS,PIK3C2A,RRAS,HRAS,KRAS,RAC3,PRKCI,PTPN11,MAP2K2,MAPK3,IRS1,MAP2K3
Synaptic Long Term Depression	0	0.0806	0	PLA2G16,GNAS,NRAS,RRAS,GNAQ,HRAS,KRAS,PPP2R1A,PRKCI,MAP2K2,MAPK3,ITPR3,SMARCC2,GNA13,PAFAH1B3
LPS/IL-1 Mediated Inhibition of RXR Function	0	0.0717	#NUM!	ECSIT,GSTM3,MGMT,SLC27A4,GSTO1,SULT2B1,IL18,NR1H2,GSTM4,XPO1,FABP5,ABCC4,ALDH3A1,GSTP1,MGST3,GSTK1
Coagulation System	0	0.0286	#NUM!	PLAUR
Acute Phase Response Signaling	0	0.108	0.5	ECSIT,IL6ST,NRAS,RRAS,NFKBIE,HRAS,KRAS,CEBPB,HMOX2,IL18,MTOR,FTL,NFKBIA,PTPN11,MAP2K2,SAA1,MAPK3,MAP2K3,CRABP2
Hepatic Cholestasis	0	0.0625	#NUM!	IL18,LIF,PRKCI,NFKBIA,TGFB1,PPRC1,NFKBIE,TGFB2,PRKAR2A,PRKAR1A
LXR/RXR Activation	0	0.107	0	FDFT1,SCD,IL18,LDLR,NR1H2,ECHS1,SAA1,FASN,ARG2,PCYOX1,IRF3,HMGCR,CLU
Hepatic Fibrosis / Hepatic Stellate Cell Activation	0	0.0806	#NUM!	IGFBP4,MYH9,MYL6,KLF6,SMAD7,VEGFB,MYL6B,BAX,MYL9,TGFBR2,MET,TGFB1,TIMP1,TGFB2,EGFR
FXR/RXR Activation	0	0.0794	#NUM!	PPARG,IL18,PCK2,FOXA1,SAA1,FASN,FBP1,PCYOX1,CLU,G6PC3
PXR/RXR Activation	0	0.0615	#NUM!	SCD,PCK2,PRKAR2A,PRKAR1A
IL-12 Signaling and Production in Macrophages	0	0.0878	#NUM!	PPARG,IL18,PRKCI,MAP2K2,PTPN11,PIK3C2A,TGFB1,IRS1,MAPK3,TGFB2,CEBPB,PCYOX1,CLU
Role of Pattern Recognition Receptors in Recognition of Bacteria and Viruses	0	0.101	-1	LIF,PIK3C2A,IRF3,OAS3,IL18,IRF7,PRKCI,PTPN11,TGFB1,MAPK3,IRS1,TGFB2,MAVS,EIF2AK2
TREM1 Signaling	0	0.04	#NUM!	SIGIRR,IL18,MAPK3
MIF Regulation of Innate Immunity	0	0.0952	1	MIF,NFKBIA,NFKBIE,MAPK3
FcγRIIB Signaling in B Lymphocytes	0	0.0805	-1.134	NRAS,PIK3C2A,PTPN11,RRAS,IRS1,HRAS,KRAS
CCR5 Signaling in Macrophages	0	0.0532	#NUM!	PRKCI,GNAS,GNB2,GNG5,GNG12
IL-22 Signaling	0	0.0417	#NUM!	MAPK3
CD40 Signaling	0	0.0988	0	NFKBIA,MAP2K2,PTPN11,PIK3C2A,NFKBIE,IRS1,MAPK3,MAP2K3
Calcium-induced T Lymphocyte Apoptosis	0	0.0909	-0.816	PRKCI,HLA-A,HLA-B,ITPR3,ATP2A2,PPP3CA
Lymphotoxin β Receptor Signaling	0	0.087	0	DIABLO,NFKBIA,PIK3C2A,PTPN11,IRS1,MAPK3
B Cell Activating Factor Signaling	0	0.0732	#NUM!	NFKBIA,NFAT5,NFKBIE
IL-15 Production	0	0.0714	#NUM!	PRKCI,IRF3
T Helper Cell Differentiation	0	0.0822	#NUM!	TGFBR2,IL6ST,IL18,HLA-A,TGFB1,HLA-B
IL-9 Signaling	0	0.0638	#NUM!	PIK3C2A,PTPN11,IRS1
Role of Cytokines in Mediating Communication between Immune Cells	0	0.037	#NUM!	IL18,TGFB1
Dendritic Cell Maturation	0	0.0663	0.832	IL18,NFKBIA,PTPN11,PIK3C2A,HLA-C,HLA-A,IRS1,MAPK3,NFKBIE,HLA-B,CREB3,ATF4,STAT2
Cellular Effects of Sildenafil (Viagra)	0	0.0992	#NUM!	GNAS,MYH9,MYL6,ACTB,PRKAR2A,PPP1CB,MYL6B,MYL9,ITPR3,ACTG1,MYL12B,MYL12A,PRKAR1A
Neuropathic Pain Signaling In Dorsal Horn Neurons	0	0.094	-1.508	CAMK1,CAMK2D,PRKCI,PIK3C2A,PTPN11,IRS1,MAPK3,ITPR3,PRKAR2A,GRINA,PRKAR1A
Endothelin-1 Signaling	0	0.101	-0.447	PLA2G16,GNAS,NRAS,PLD3,PIK3C2A,RRAS,GNAQ,MAPK6,HRAS,KRAS,CASP6,PRKCI,PTPN11,ARAF,IRS1,CASP2,MAPK3,ITPR3,GNA13,PAFAH1B3
Relaxin Signaling	0	0.104	-0.632	NFKBIA,GNAS,PTPN11,PIK3C2A,IRS1,MAPK3,NFKBIE,GNB2,GNAQ,PRKAR2A,SMARCC2,SMPDL3B,GNA13,GNG5,APEX1,GNG12,PRKAR1A
Factors Promoting Cardiogenesis in Vertebrates	0	0.0761	#NUM!	TGFBR2,PRKCI,TGFB1,TGFB2,SMAD5,GSK3B,TCF7L2
iCOS-iCOSL Signaling in T Helper Cells	0	0.096	-1	CAMK2D,NFAT5,NFKBIA,PIK3C2A,PTPN11,BAD,HLA-A,IRS1,NFKBIE,ITPR3,HLA-B,PPP3CA
Corticotropin Releasing Hormone Signaling	0	0.0839	0.632	GNAS,PRKCI,MAP2K2,MAPK3,ITPR3,CREB3,GNAQ,PRKAR2A,ATF4,JUND,SMARCC2,PRKAR1A
Maturity Onset Diabetes of Young (MODY) Signaling	0	0.0476	#NUM!	GAPDH
Human Embryonic Stem Cell Pluripotency	0	0.0759	#NUM!	TGFBR2,GNAS,PIK3C2A,PTPN11,TGFB1,IRS1,SMAD7,TGFB2,GSK3B,SMAD5,TCF7L2
Role of NANOG in Mammalian Embryonic Stem Cell Pluripotency	0	0.1	-0.577	IL6ST,LIF,NRAS,PIK3C2A,RRAS,HRAS,KRAS,SMAD5,PTPN11,MAP2K2,MAPK3,IRS1,GSK3B
Growth Hormone Signaling	0	0.0581	-1.342	PRKCI,PIK3C2A,PTPN11,IRS1,MAPK3
Type I Diabetes Mellitus Signaling	0	0.0721	1.342	FADD,NFKBIA,HLA-A,HLA-C,NFKBIE,HLA-B,BID,MAP2K3
Basal Cell Carcinoma Signaling	0	0.0278	#NUM!	GSK3B,TCF7L2
Primary Immunodeficiency Signaling	0	0.04	#NUM!	RFXANK,TAP1
Allograft Rejection Signaling	0	0.0349	#NUM!	HLA-C,HLA-A,HLA-B
Autoimmune Thyroid Disease Signaling	0	0.0612	#NUM!	HLA-C,HLA-A,HLA-B
Graft-versus-Host Disease Signaling	0	0.0833	#NUM!	IL18,HLA-C,HLA-A,HLA-B
Type II Diabetes Mellitus Signaling	0	0.0839	-0.577	PPARG,MTOR,PRKCI,NFKBIA,PTPN11,PIK3C2A,IRS1,MAPK3,NFKBIE,PKM,PRKAA1,CEBPB,SLC27A4
Communication between Innate and Adaptive Immune Cells	0	0.0417	#NUM!	IL18,HLA-C,HLA-A,HLA-B
Sphingosine-1-phosphate Signaling	0	0.103	0.277	CASP6,RHOG,PTPN11,PIK3C2A,RHOD,RHOC,CASP2,RHOA,IRS1,MAPK3,GNAQ,GNA13,RHOF
Crosstalk between Dendritic Cells and Natural Killer Cells	0	0.0899	#NUM!	IL18,CAMK2D,HLA-A,HLA-C,ACTB,HLA-B,TLN1,ACTG1
April Mediated Signaling	0	0.0769	#NUM!	NFKBIA,NFAT5,NFKBIE
Retinoic acid Mediated Apoptosis Signaling	0	0.0968	-0.447	FADD,TNFRSF10B,ZC3HAV1,BID,CRABP2,PARP14
Role of Osteoblasts, Osteoclasts and Chondrocytes in Rheumatoid Arthritis	0	0.0723	#NUM!	BAD,PIK3C2A,NFKBIE,ITGA2,SMAD5,IL18,NFAT5,NFKBIA,PTPN11,RUNX2,TGFB1,IRS1,MAPK3,MAP2K3,GSK3B,PPP3CA,TCF7L2
Altered T Cell and B Cell Signaling in Rheumatoid Arthritis	0	0.0444	#NUM!	IL18,HLA-A,TGFB1,HLA-B
Atherosclerosis Signaling	0	0.0625	#NUM!	PLA2G16,IL18,TGFB1,PCYOX1,CLU,GLG1,TNFRSF12A,PAFAH1B3
Role of Macrophages, Fibroblasts and Endothelial Cells in Rheumatoid Arthritis	0	0.0991	#NUM!	IL6ST,NFKBIE,VEGFB,HRAS,KRAS,CCND1,ROCK2,NFAT5,NFKBIA,CAMK2D,MAP2K2,TGFB1,MAPK3,ATF4,GSK3B,PRSS3,PPP3CA,MIF,NRAS,PIK3C2A,RRAS,CREB3,GNAQ,CEBPB,ROCK1,IL18,PRKCI,PTPN11,RHOA,IRS1,MAP2K3,TCF7L2
Leptin Signaling in Obesity	0	0.0795	-0.447	PIK3C2A,PTPN11,MAP2K2,IRS1,MAPK3,PRKAR2A,PRKAR1A
B Cell Development	0	0.0556	#NUM!	HLA-A,HLA-B
RANK Signaling in Osteoclasts	0	0.0769	-0.816	NFKBIA,MAP2K2,PTPN11,PIK3C2A,NFKBIE,IRS1,MAPK3,PPP3CA
Neuroprotective Role of THOP1 in Alzheimer's Disease	0	0.108	3.162	CFD,KLK7,HLA-A,HLA-C,PRSS8,HLA-B,PRKAR2A,KLK6,HTRA2,THOP1,KLK10,PRSS3,PRKAR1A
Role of Wnt/GSK-3β Signaling in the Pathogenesis of Influenza	0	0.026	#NUM!	GSK3B,TCF7L2
Nur77 Signaling in T Lymphocytes	0	0.0508	#NUM!	HLA-A,HLA-B,PPP3CA
PKCθ Signaling in T Lymphocytes	0	0.108	-0.471	RAC2,NRAS,PIK3C2A,RRAS,HLA-A,NFKBIE,HLA-B,HRAS,KRAS,MALT1,RAC3,CAMK2D,NFKBIA,NFAT5,PTPN11,IRS1,MAPK3,PPP3CA
Role of Lipids/Lipid Rafts in the Pathogenesis of Influenza	0	0.0435	#NUM!	FDPS
TNFR2 Signaling	0	0.0667	#NUM!	NFKBIA,NFKBIE
Role of Hypercytokinemia/hyperchemokinemia in the Pathogenesis of Influenza	0	0.0233	#NUM!	IL18
MSP-RON Signaling Pathway	0	0.108	#NUM!	KLK7,PTPN11,PIK3C2A,ACTB,IRS1,KLK6,ACTG1,KLK10
OX40 Signaling Pathway	0	0.0556	#NUM!	NFKBIA,HLA-C,HLA-A,NFKBIE,HLA-B
Inhibition of Angiogenesis by TSP1	0	0.0882	#NUM!	TGFBR2,TGFB1,THBS1
Intrinsic Prothrombin Activation Pathway	0	0.0714	#NUM!	KLK7,KLK6,KLK10
IL-17A Signaling in Gastric Cells	0	0.08	#NUM!	MAPK3,EGFR
Role of IL-17F in Allergic Inflammatory Airway Diseases	0	0.0889	2	MAP2K2,MAPK3,CREB3,ATF4
Differential Regulation of Cytokine Production in Intestinal Epithelial Cells by IL-17A and IL-17F	0	0.0435	#NUM!	LCN2
Role of JAK1, JAK2 and TYK2 in Interferon Signaling	0	0.0417	#NUM!	STAT2
Role of JAK2 in Hormone-like Cytokine Signaling	0	0.0588	#NUM!	PTPN11,IRS1
Role of JAK1 and JAK3 in γc Cytokine Signaling	0	0.103	#NUM!	NRAS,PTPN11,PIK3C2A,RRAS,IRS1,MAPK3,HRAS,KRAS
Hematopoiesis from Pluripotent Stem Cells	0	0.0408	#NUM!	KITLG,LIF
Hematopoiesis from Multipotent Stem Cells	0	0.0833	#NUM!	KITLG
Transcriptional Regulatory Network in Embryonic Stem Cells	0	0.0185	#NUM!	H3F3A/H3F3B
eNOS Signaling	0	0.092	-2.496	GNAS,PIK3C2A,HSPA1A/HSPA1B,PRKAR2A,GNAQ,VEGFB,SLC7A1,HSPA8,NOSIP,PRKCI,PTPN11,STUB1,IRS1,ITPR3,PRKAA1,PRKAR1A
iNOS Signaling	0	0.0667	#NUM!	NFKBIA,NFKBIE,HMGA1
nNOS Signaling in Neurons	0	0.0851	#NUM!	CAPNS1,PRKCI,PPP3CA,GRINA
nNOS Signaling in Skeletal Muscle Cells	0	0.0244	#NUM!	DAG1
Netrin Signaling	0	0.108	#NUM!	RAC2,NFAT5,PRKAR2A,RAC3,ABLIM1,PPP3CA,PRKAR1A
Heparan Sulfate Biosynthesis	0	0.0361	#NUM!	B3GAT3,PRDX6,SULT2B1
Fatty Acid Activation	0	0.0769	#NUM!	SLC27A4
Bupropion Degradation	0	0.04	#NUM!	POR
Glucose and Glucose-1-phosphate Degradation	0	0.0909	#NUM!	HK2
Thyroid Hormone Metabolism II (via Conjugation and/or Degradation)	0	0.0233	#NUM!	B3GAT3
NAD biosynthesis II (from tryptophan)	0	0.0667	#NUM!	QPRT
Nicotine Degradation III	0	0.0357	#NUM!	POR,B3GAT3
Dopamine Degradation	0	0.0541	#NUM!	COMT,ALDH3A1
Heparan Sulfate Biosynthesis (Late Stages)	0	0.0263	#NUM!	PRDX6,SULT2B1
Androgen Biosynthesis	0	0.0714	#NUM!	EBP
Ubiquinol-10 Biosynthesis (Eukaryotic)	0	0.0556	#NUM!	MICAL2
CDP-diacylglycerol Biosynthesis I	0	0.08	#NUM!	AGPAT2,LPGAT1
Acyl-CoA Hydrolysis	0	0.0833	#NUM!	ACOT7
Ketogenesis	0	0.1	#NUM!	ACAT2
tRNA Splicing	0	0.0952	2	TSEN34,SMPDL3B,TRPT1,APEX1
Melatonin Degradation I	0	0.0308	#NUM!	POR,B3GAT3
NAD Salvage Pathway II	0	0.0385	#NUM!	NT5C
D-myo-inositol (1,4,5)-Trisphosphate Biosynthesis	0	0.0741	#NUM!	PIP5K1A,CDIPT
Phospholipases	0	0.0635	1	PLA2G16,PLD3,LIPG,PAFAH1B3
Choline Biosynthesis III	0	0.0769	#NUM!	PLD3
Estrogen Biosynthesis	0	0.0732	#NUM!	POR,HSD17B10,HSD17B8
Tryptophan Degradation X (Mammalian, via Tryptamine)	0	0.08	#NUM!	AKR1A1,ALDH3A1
Leukotriene Biosynthesis	0	0.0769	#NUM!	MGST3
Chondroitin Sulfate Biosynthesis	0	0.0526	#NUM!	CHPF,B3GAT3,SULT2B1
Dermatan Sulfate Biosynthesis	0	0.0678	2	CHPF,B3GAT3,CHST14,SULT2B1
1D-myo-inositol Hexakisphosphate Biosynthesis II (Mammalian)	0	0.0556	#NUM!	SEC16A
Dermatan Sulfate Biosynthesis (Late Stages)	0	0.0435	#NUM!	CHST14,SULT2B1
Nicotine Degradation II	0	0.0308	#NUM!	POR,B3GAT3
Mitochondrial L-carnitine Shuttle Pathway	0	0.0588	#NUM!	SLC27A4
D-myo-inositol (1,3,4)-trisphosphate Biosynthesis	0	0.0556	#NUM!	SEC16A
Serotonin Degradation	0	0.0541	2	ADH5,AKR1A1,B3GAT3,ALDH3A1
Retinol Biosynthesis	0	0.0714	#NUM!	LIPG,PNPLA2,ESD
Ketolysis	0	0.1	#NUM!	ACAT2
Triacylglycerol Biosynthesis	0	0.106	1.342	AGPAT2,DGAT1,ELOVL1,LPGAT1,PLPP2
Methylglyoxal Degradation III	0	0.105	#NUM!	AKR7A2,AKR1A1
Histamine Degradation	0	0.0526	#NUM!	ALDH3A1
Chondroitin Sulfate Biosynthesis (Late Stages)	0	0.0408	#NUM!	CHPF,SULT2B1
Superpathway of Melatonin Degradation	0	0.0286	#NUM!	POR,B3GAT3
Histidine Degradation VI	0	0.0667	#NUM!	MICAL2
Stearate Biosynthesis I (Animals)	0	0.0909	1	FASN,ELOVL1,ACOT7,SLC27A4
Noradrenaline and Adrenaline Degradation	0	0.108	2	ADH5,AKR1A1,COMT,ALDH3A1
Pregnenolone Biosynthesis	0	0.0833	#NUM!	MICAL2
Acetone Degradation I (to Methylglyoxal)	0	0.0333	#NUM!	POR
Putrescine Degradation III	0	0.087	#NUM!	SAT2,ALDH3A1
Glucocorticoid Biosynthesis	0	0.0909	#NUM!	EBP
GDP-glucose Biosynthesis	0	0.1	#NUM!	HK2
Fatty Acid α-oxidation	0	0.0455	#NUM!	ALDH3A1
Mineralocorticoid Biosynthesis	0	0.1	#NUM!	EBP
Glycine Betaine Degradation	0	0.1	#NUM!	SHMT2
Oxidative Ethanol Degradation III	0	0.0476	#NUM!	ALDH3A1
Ethanol Degradation IV	0	0.04	#NUM!	ALDH3A1
Ethanol Degradation II	0	0.0882	#NUM!	ADH5,AKR1A1,ALDH3A1
Antioxidant Action of Vitamin C	0	0.0826	-1.633	PLA2G16,PLD3,NFKBIA,SLC2A1,NFKBIE,MAPK3,TXN,GSTO1,PAFAH1B3
Gαi Signaling	0	0.0984	1.265	NRAS,GNAS,RRAS,MAPK3,RGS10,GNB2,PRKAR2A,HRAS,KRAS,GNG5,GNG12,PRKAR1A
Gαs Signaling	0	0.103	1.667	GNAS,ADD3,MAP2K2,MAPK3,CREB3,GNB2,PRKAR2A,ATF4,GNG5,GNG12,PRKAR1A
Inhibition of Matrix Metalloproteases	0	0.0513	#NUM!	TIMP1,ADAM10
Agranulocyte Adhesion and Diapedesis	0	0.0938	#NUM!	CD99,MYH9,MYL6,ACTB,ITGA2,CKLF,RDX,ITGA6,MYL6B,CLDN7,GLG1,MYL9,IL18,ICAM2,PODXL,CCL26,ACTG1,CLDN3
Granulocyte Adhesion and Diapedesis	0	0.0667	#NUM!	CD99,IL18,ICAM2,ITGA2,CKLF,ITGA6,RDX,CCL26,CLDN7,CLDN3,HSPB1,GLG1
Sperm Motility	0	0.0625	-0.378	PLA2G16,PRKCI,GNAS,SLC12A2,ITPR3,PRKAR2A,PAFAH1B3,PRKAR1A
UVA-Induced MAPK Signaling	0	0.106	-1	MTOR,NRAS,PIK3C2A,PTPN11,RRAS,IRS1,MAPK3,ZC3HAV1,HRAS,KRAS,EGFR,PARP14
PCP pathway	0	0.082	0.447	ROCK1,ROCK2,PFN1,RHOA,JUND
Wnt/Ca+ pathway	0	0.0806	-0.447	NFAT5,CREB3,ATF4,GSK3B,PPP3CA
Parkinson's Signaling	0	0.0625	#NUM!	PARK7
FGF Signaling	0	0.109	0	MET,PIK3C2A,PTPN11,CRKL,IRS1,MAPK3,CREB3,ATF4,HRAS,MAP2K3
GABA Receptor Signaling	0	0.0947	#NUM!	NSF,UBB,AP2M1,GNAS,UBA52,RPS27A,GABARAP,UBC,AP2S1
Xenobiotic Metabolism Signaling	0	0.11	#NUM!	CAMK1,NQO2,HRAS,KRAS,CAMK2D,MAP2K2,MAPK3,GSTM4,ALDH3A1,AHR,GSTK1,SRA1,NRAS,PIK3C2A,RRAS,MED1,GSTM3,MGMT,NQO1,GSTO1,ESD,AIP,SULT2B1,FTL,PPP2R1A,PRKCI,PTPN11,IRS1,RBX1,MAP2K3,SCAND1,GSTP1,MGST3
Serotonin Receptor Signaling	0	0.093	#NUM!	PTS,SPR,PCBD1,QDPR
Phototransduction Pathway	0	0.0377	#NUM!	PRKAR2A,PRKAR1A
cAMP-mediated signaling	0	0.0661	1.941	GNAS,CAMK1,CREB3,PRKAR2A,AKAP2,CAMK2D,MAP2K2,MAPK3,RGS10,ATF4,SMPDL3B,APEX1,PPP3CA,PRKAR1A,AKAP1
p38 MAPK Signaling	0	0.102	2.111	TGFBR2,FADD,IL18,H3F3A/H3F3B,MAPKAPK3,DDIT3,TGFB1,CREB3,TGFB2,ATF4,MAP2K3,HSPB1
Glutamate Receptor Signaling	0	0.0877	#NUM!	GLS,SLC38A1,HOMER3,GNG5,GRINA
Notch Signaling	0	0.105	#NUM!	NOTCH2,PSENEN,RBPJ,JAG1
NF-κB Signaling	0	0.107	-0.894	SIGIRR,NRAS,PIK3C2A,RRAS,NFKBIE,HRAS,KRAS,MALT1,IGF2R,TGFBR2,FADD,IL18,NFKBIA,PTPN11,ARAF,IRS1,GSK3B,EIF2AK2,CSNK2B,EGFR
G-Protein Coupled Receptor Signaling	0	0.0742	#NUM!	GNAS,NRAS,PIK3C2A,RRAS,NFKBIE,CREB3,PRKAR2A,GNAQ,HRAS,KRAS,NFKBIA,CAMK2D,PTPN11,MAP2K2,IRS1,MAPK3,RGS10,ATF4,SMPDL3B,APEX1,PRKAR1A
GPCR-Mediated Integration of Enteroendocrine Signaling Exemplified by an L Cell	0	0.0822	-0.816	GNAS,GAL,ITPR3,GNAQ,PRKAR2A,PRKAR1A
GPCR-Mediated Nutrient Sensing in Enteroendocrine Cells	0	0.0714	-1.414	PRKCI,GNAS,ITPR3,GNAQ,PRKAR2A,GNG5,GNG12,PRKAR1A
Gustation Pathway	0	0.039	#NUM!	ITPR3,PRKAR2A,SMPDL3B,GNG5,APEX1,PRKAR1A
Phagosome Formation	0	0.0758	#NUM!	RHOG,PRKCI,PIK3C2A,PTPN11,RHOD,RHOC,IRS1,RHOA,ITGA2,RHOF
autophagy	0	0.0984	#NUM!	CTSV,CTSD,MTOR,CTSL,ATG4D,SQSTM1
Inflammasome pathway	0	0.1	#NUM!	IL18,NEK7
Th1 and Th2 Activation Pathway	0	0.0588	#NUM!	TGFBR2,IL18,NOTCH2,PIK3C2A,PTPN11,PSENEN,HLA-A,TGFB1,IRS1,HLA-B,JAG1
Th1 Pathway	0	0.0584	0	IL18,NOTCH2,PSENEN,PTPN11,PIK3C2A,HLA-A,IRS1,HLA-B
Th2 Pathway	0	0.0658	-1.414	TGFBR2,NOTCH2,PIK3C2A,PTPN11,PSENEN,HLA-A,TGFB1,IRS1,HLA-B,JAG1
GP6 Signaling Pathway	0	0.0815	-1.508	LAMC1,LAMB2,LAMA5,RHOG,PRKCI,PIK3C2A,PTPN11,IRS1,ADAM10,TLN1,GSK3B
Neuroinflammation Signaling Pathway	0	0.0767	1.225	PSENEN,PIK3C2A,HLA-A,GLS,HLA-B,CREB3,BIRC6,MAPK6,IRF3,BIRC5,GRINA,TGFBR2,IL18,IRF7,NFAT5,PTPN11,TGFB1,HLA-C,IRS1,MAPK3,TGFB2,ATF4,GSK3B,PPP3CA
Th17 Activation Pathway	0	0.0549	-1.342	MTOR,NFAT5,BATF,HIF1A,AHR
SPINK1 Pancreatic Cancer Pathway	0	0.1	-1.633	TGFBR2,KLK7,TGFB1,KLK6,KLK10,PRSS3
Apelin Liver Signaling Pathway	0	0.0769	#NUM!	IRS1,GSK3B
T Cell Exhaustion Signaling Pathway	0	0.104	0	NRAS,PIK3C2A,RRAS,HLA-A,BATF,HLA-B,MGAT5,HRAS,KRAS,TGFBR2,PPP2R1A,MTOR,NFAT5,PTPN11,TGFB1,HLA-C,IRS1,MAPK3,STAT2
Calcium Signaling	0	0.0971	-0.535	CALR,CAMK1,MYH9,MYL6,ATP2B1,TNNC1,CREB3,PRKAR2A,MYL6B,ATP2A2,GRINA,MYL9,CAMK2D,NFAT5,MAPK3,ITPR3,ATF4,ASPH,PPP3CA,PRKAR1A
Complement System	0	0.0541	#NUM!	CFD,C1QBP
Eicosanoid Signaling	0	0.0441	#NUM!	PLA2G16,PTGES2,PAFAH1B3
