# Supplementary material for: A novel curcumin analog inhibits canonical and non-canonical functions of telomerase through STAT3 and NF-κB inactivation in colorectal cancer cells
Source: Oncotarget. 2019 Jul 16;10(44):4516–31. doi: 10.18632/oncotarget.27000 (PMC6642039; doi:10.18632/oncotarget.27000)
Supplement: Supplementary file 5 [file oncotarget-10-4516-s005.xls]

## Sheet: treated vs. control (GO enr...
GO term	Description	Detected Genes	Detected Genes (Names)	DE Genes	DE Genes (Names)	P-values	FDR p-value	Bonferroni
0003735	structural constituent of ribosome	153	ANKRD42, FAU, KRBA2, MRP63, MRPL1, MRPL10, MRPL11, MRPL12, MRPL13, MRPL14, MRPL15, MRPL16, MRPL17, MRPL18, MRPL19, MRPL2, MRPL20, MRPL21, MRPL22, MRPL23, MRPL24, MRPL27, MRPL28, MRPL3, MRPL32, MRPL33, MRPL34, MRPL35, MRPL36, MRPL37, MRPL4, MRPL41, MRPL42, MRPL43, MRPL45, MRPL47, MRPL49, MRPL51, MRPL52, MRPL55, MRPL9, MRPS11, MRPS12, MRPS14, MRPS15, MRPS16, MRPS18A, MRPS18B, MRPS18C, MRPS2, MRPS21…	133	FAU, MRP63, MRPL1, MRPL10, MRPL11, MRPL12, MRPL13, MRPL14, MRPL15, MRPL16, MRPL17, MRPL18, MRPL2, MRPL20, MRPL21, MRPL22, MRPL23, MRPL24, MRPL27, MRPL28, MRPL33, MRPL34, MRPL36, MRPL37, MRPL4, MRPL41, MRPL43, MRPL45, MRPL47, MRPL51, MRPL52, MRPL55, MRPL9, MRPS11, MRPS12, MRPS14, MRPS15, MRPS18A, MRPS18B, MRPS18C, MRPS2, MRPS21, MRPS22, MRPS23, MRPS24, MRPS33, MRPS36, MRPS6, MRPS7, RPL10, RPL10A, …	0	0	0
0000988	protein binding transcription factor activity	6658	AADAT, AAK1, AANAT, AASDHPPT, AATF, AATK, ABAT, ABCA1, ABCB1, ABCB10, ABCB9, ABCC2, ABCC8, ABCC9, ABCD1, ABCD3, ABCF1, ABCF2, ABCG1, ABCG2, ABCG4, ABHD17A, ABI1, ABI2, ABI3BP, ABL1, ABL2, ABLIM1, ABT1, ABTB2, ACAA1, ACAA2, ACACA, ACACB, ACADM, ACAN, ACAT1, ACBD3, ACCS, ACD, ACE2, ACHE, ACIN1, ACKR2, ACKR3, ACKR4, ACLY, ACO1, ACOT2, ACOT4, ACOT8, ACOX1, ACOX2, ACOX3, ACP1, ACPP, ACSL3, ACSL6, ACSS…	1818	ABL1, ABLIM1, ABT1, ABTB2, ACAA1, ACAA2, ACACA, ACD, ACOT2, ACTB, ACTG1, ACTR1B, ADA, ADAM10, ADAM17, ADAM9, ADAP1, ADAR, ADCY6, ADD3, ADH5, ADI1, ADNP, ADNP2, ADRM1, AEBP2, AES, AFF4, AFTPH, AGL, AGO2, AGR2, AGTRAP, AHNAK, AHR, AHSA1, AHSA2, AIG1, AIMP1, AIMP2, AIP, AKAP1, AKAP11, AKAP12, AKIP1, ALCAM, ALDOA, ALS2CL, ALYREF, AMH, AMOTL2, ANKFY1, ANKHD1, ANKIB1, ANKRD13C, ANKRD28, ANKRD54, ANKS1A…	4.44089e-16	9.17784e-15	2.75335e-14
0003723	RNA binding	825	AARS, AARS2, ABCF1, ABT1, ABTB1, ACIN1, ACO1, ADAD1, ADAR, ADARB1, ADARB2, ADAT1, AGFG1, AGO1, AGO2, AGO3, AGO4, AIMP1, AKAP1, AKAP17A, ALKBH8, ALYREF, ANG, ANKHD1, ANKRD17, APEX1, APOBEC1, APOBEC3B, APOBEC3F, APOBEC3G, APTX, AQR, ARHGEF28, ASCC1, ATXN1, ATXN1L, ATXN2, AUH, BARD1, BAZ2A, BICC1, BRCA1, C12orf65, C1D, C1QBP, CALR, CAPRIN1, CAPRIN2, CARHSP1, CARS, CASC3, CBX4, CBX6, CBX7, CBX8, CCNT…	321	ABT1, ADAR, ADAT1, AGO2, AIMP1, AKAP1, ALYREF, ANKHD1, ANKRD17, APEX1, APOBEC3B, APTX, ATXN1L, BARD1, BAZ2A, BRCA1, C1QBP, CALR, CARHSP1, CBX6, CCNT1, CDK9, CELF1, CNOT6, COPS5, CPSF2, CTU1, CWC15, DCPS, DDX12P, DDX17, DDX19B, DDX21, DDX28, DDX3X, DDX3Y, DDX42, DDX49, DDX56, DDX6, DGCR8, DHX36, DICER1, DIS3, DNAJC17, EEF1A1, EEF1A1P5, EEF1A2, EEF1B2, EEF1D, EEF1G, EEF2K, EEFSEC, EIF1, EIF2AK2, EI…	4.44089e-16	9.17784e-15	2.75335e-14
0005198	structural molecule activity	549	ACAN, ACTA1, ACTB, ACTG1, ACTL7B, ACTN2, ADD1, ADD2, ADD3, AGRN, AKAP6, AKAP7, AKAP9, AMELX, ANK1, ANK3, ANKRD2, ANKRD42, ANXA1, ARPC1B, ARPC2, ARPC3, ARPC5, ARRB2, ASPH, AXIN1, BAZ1B, BFAR, BFSP1, BFSP2, BGLAP, BGN, BICD1, CAPN3, CARD10, CAV1, CCDC108, CCDC6, CCIN, CD2AP, CD3G, CD4, CDC42SE2, CHCHD3, CHI3L1, CLDN1, CLDN11, CLDN12, CLDN15, CLDN16, CLDN18, CLDN2, CLDN22, CLDN23, CLDN24, CLDN3, CLD…	211	ACTB, ACTG1, ADD3, ANXA1, ARPC1B, ARPC3, ASPH, BAZ1B, CD2AP, CHCHD3, CLDN12, CLDN3, CLDN7, CLTA, CLTB, COPE, DAG1, DCTN3, DEDD2, DLG1, DLG5, DSP, EPB41, EPB41L2, EPPK1, ERBB2IP, EVPL, FAU, G3BP2, GNB2L1, HIP1, IFFO2, ISCA2, JPH1, KRT10, KRT18, KRT19, KRT7, KRT8, KRT81, KRTAP3-1, LAD1, LAMA3, LAMA5, LAMB2, LAMC1, LAMTOR1, LAMTOR2, LAMTOR4, LAMTOR5, LMNA, MAP2K2, MCL1, MOSPD3, MRP63, MRPL1, MRPL10,…	1.74305e-14	2.70173e-13	1.08069e-12
0005515	protein binding	2099	AATF, ABAT, ABCA1, ABCD1, ABI1, ABI2, ABL1, ABL2, ABLIM1, ABLIM2, ABLIM3, ACAT1, ACD, ACIN1, ACSL3, ACSL6, ACTA1, ACTB, ACTG1, ACTN1, ACTN2, ACTN4, ACTR2, ACTR3, ACTR3B, ACTR3C, ACVR1B, ACVRL1, ADAM10, ADAM9, ADAMTS4, ADAMTSL4, ADAP2, ADCY10, ADCY2, ADCY6, ADCYAP1R1, ADD1, ADD2, ADD3, ADIPOR1, ADORA2A, ADRA2A, ADRB2, ADRM1, AFAP1, AFG3L2, AGAP2, AGAP3, AGBL4, AGBL5, AGL, AGTPBP1, AHR, AIF1L, AIP,…	603	ABL1, ABLIM1, ACD, ACTB, ACTG1, ACTR2, ADAM10, ADAM9, ADCY6, ADD3, ADRM1, AGL, AHR, AIP, AKAP11, AKAP12, AKAP2, ALDOA, ALKBH4, ALS2CL, ANLN, ANXA1, ANXA2, AP1G1, APBB2, APEX1, APPL1, ARFGEF1, ARFGEF2, ARL3, ARNT, ARPC1B, ARPC3, ARPC4, ARPP19, ASF1B, ASXL1, ATF2, ATF7, ATP2A2, ATP6V0A1, ATP6V0C, ATP6V1E1, ATP6V1G1, ATPIF1, AXIN2, B4GALT1, BAD, BAG5, BARD1, BAZ1B, BAZ2A, BHLHE40, BICD2, BID, BIN1, …	6.11097e-08	7.5776e-07	3.7888e-06
0016874	ligase activity	553	AACS, AARS, AARS2, AARSD1, AASDH, ACACA, ACACB, ACLY, ACSBG1, ACSBG2, ACSF2, ACSF3, ACSL1, ACSL3, ACSL4, ACSL5, ACSL6, ACSM1, ACSM2B, ACSM3, ACSS1, ACSS2, ACSS3, ADSS, ADSSL1, AKTIP, AMFR, ANAPC1, ANAPC10, ANAPC11, ANAPC2, ANAPC4, ANAPC5, ANAPC7, AREL1, ARIH1, ARIH2, ARRDC3, ARRDC4, ASB2, ASB4, ASNS, ASNSD1, ASS1, ATG10, ATG3, AXIN1, BAG5, BARD1, BCOR, BIRC2, BIRC3, BIRC6, BIRC7, BMI1, BRAP, BRCA…	181	AARSD1, ACACA, ACSL4, ANAPC1, ANAPC11, AREL1, ASNS, ASS1, BAG5, BARD1, BIRC6, BMI1, BRCA1, CAD, CBL, CBLC, CBLL1, CCNB1, CDC20, CDC26, CDC27, CDC34, DALRD3, DTX3L, FARSA, FBXL15, FBXL3, FBXL6, FBXO21, FBXO22, FBXO5, FBXW11, FBXW2, FEM1B, FPGS, GCLC, GSS, HARS, HECTD1, HERC2, HUWE1, ITCH, KARS, KCMF1, KLHL20, KLHL42, KLHL9, LIG4, LMO7, LTN1, MAD2L2, MALT1, MARCH2, MARCH6, MARCH7, MEX3C, MGRN1, MSL…	1.74036e-06	1.79838e-05	0.000107903
0016491	oxidoreductase activity	680	AASS, ABCC4, ABL1, ABL2, ACAA1, ACAD10, ACAD11, ACAD8, ACAD9, ACADL, ACADM, ACADS, ACADSB, ACADVL, ACOX1, ACOX2, ACOX3, ACOXL, ACVR2A, ADH5, ADHFE1, ADI1, ADO, AGMO, AGPS, AGT, AIFM1, AIFM2, AIFM3, AKR1A1, AKR1B1, AKR1B10, AKR1C1, AKR1C2, AKR1C3, AKR1D1, AKR1E2, AKR7A2, AKR7A3, AKR7L, AKT1, ALDH16A1, ALDH18A1, ALDH1A1, ALDH1A2, ALDH1A3, ALDH1B1, ALDH1L1, ALDH1L2, ALDH2, ALDH3A1, ALDH3A2, ALDH3B1,…	215	ABCC4, ABL1, ACAA1, ADH5, ADI1, AIFM2, AKR1A1, AKR7A2, ALDH16A1, ALDH3A1, ALKBH4, ALKBH7, APEX1, ASPH, BCKDHA, BLVRA, BLVRB, C1orf43, CBR1, CCS, COA6, COX4I1, COX5A, COX5B, COX6A1, COX6A1P2, COX6B1, COX6C, COX7A2, COX7A2L, COX7B, COX7C, COX8A, CRYL1, CYB5A, CYBA, CYP26B1, DCXR, DECR1, DEGS1, DHCR7, DHRS13, DHRS4, DHRS4L2, DHRS7, DHRSX, DHTKD1, DOHH, DUS1L, DYNLL1, ECSIT, EGFR, ERO1L, ETFA, ETHE1,…	3.02228e-06	2.67688e-05	0.000187381
0019843	rRNA binding	29	ANG, CIRBP, EMG1, ERAL1, ERI1, IMP3, KDM2B, MRPL16, MRPL18, MRPL20, MRPS6, MTERFD2, NOL12, PTCD3, PTRF, RPF1, RPL11, RPL23A, RPL37, RPL5, RPL8, RPL9, RPS11, RPS18, RPS4X, RPS4Y1, RPS9, SBDS, TST	18	EMG1, ERAL1, IMP3, MRPL16, MRPL18, MRPL20, MRPS6, RPL11, RPL23A, RPL37, RPL5, RPL8, RPL9, RPS11, RPS18, RPS4X, RPS9, TST	1.5078e-05	0.000116854	0.000934834
0003824	catalytic activity	5434	A2ML1, A4GALT, AACS, AAK1, AANAT, AARS, AARS2, AARSD1, AASDH, AASS, AATK, ABCA1, ABCA10, ABCA11P, ABCA12, ABCA13, ABCA2, ABCA3, ABCA4, ABCA5, ABCA7, ABCA8, ABCA9, ABCB1, ABCB10, ABCB11, ABCB4, ABCB6, ABCB7, ABCB8, ABCB9, ABCC1, ABCC10, ABCC11, ABCC13, ABCC2, ABCC3, ABCC4, ABCC5, ABCC6, ABCC8, ABCC9, ABCD1, ABCD3, ABCD4, ABCE1, ABCF1, ABCF2, ABCF3, ABCG1, ABCG2, ABCG4, ABHD10, ABHD14A-ACY1, ABHD5,…	1405	AARSD1, ABCA2, ABCC4, ABL1, ACAA1, ACAA2, ACACA, ACAP2, ACAT2, ACD, ACER3, ACSL4, ACY1, ADA, ADAM10, ADAM17, ADAM9, ADAP1, ADAR, ADAT1, ADCK2, ADCY6, ADH5, ADI1, ADK, ADPRHL2, ADRM1, ADSL, AGL, AGO2, AGPAT2, AHSA1, AHSA2, AIFM2, AIP, AK1, AK2, AKR1A1, AKR7A2, ALDH16A1, ALDH3A1, ALDOA, ALG12, ALG1L, ALG3, ALG5, ALG8, ALKBH4, ALKBH7, ALS2CL, AMD1, ANAPC1, ANAPC11, ANKRD54, ANP32E, APAF1, APEX1, APO…	4.38826e-05	0.000302302	0.00272072
0051082	unfolded protein binding	88	AFG3L2, AIP, AIPL1, CALR, CANX, CCT2, CCT3, CCT4, CCT5, CCT6A, CCT6B, CCT7, CCT8, CDC37, CHAF1A, CHAF1B, CLGN, CLPX, CRYAB, DNAJA1, DNAJA2, DNAJA3, DNAJA4, DNAJB1, DNAJB11, DNAJB13, DNAJB2, DNAJB4, DNAJB5, DNAJC4, ERO1LB, GRPEL1, GRPEL2, HSP90AA1, HSP90AA4P, HSP90AA5P, HSP90AB1, HSP90AB2P, HSP90B1, HSPA1A, HSPA2, HSPA5, HSPA8, HSPA9, HSPD1, HSPE1, HTRA2, LMAN1, LRPAP1, MDN1, MKKS, NAP1L4, NDUFAF1…	38	AIP, CALR, CCT2, CCT3, CCT4, CCT5, CCT7, CDC37, DNAJA1, DNAJB1, GRPEL1, GRPEL2, HSPA8, HSPE1, HTRA2, LMAN1, LRPAP1, MDN1, NDUFAF1, PDRG1, PFDN1, PFDN2, PFDN4, PFDN5, PFDN6, PPIA, PPIB, RP2, RUVBL2, SERPINH1, SIL1, TBCA, TCP1, TRAP1, TTC1, TUBB4B, UGGT1, UXT	6.26497e-05	0.000388428	0.00388428
0019899	enzyme binding	1070	ABAT, ABCA1, ABCD1, ABI2, ABL1, ACAT1, ACD, ACIN1, ACSL3, ACSL6, ACTB, ACTG1, ACVR1B, ACVRL1, ADAM10, ADAM9, ADAMTS4, ADAMTSL4, ADCY10, ADCY2, ADCY6, ADCYAP1R1, ADIPOR1, ADORA2A, ADRA2A, ADRB2, ADRM1, AGAP2, AKAP11, AKAP12, AKAP2, AKAP5, AKAP6, AKAP7, AKAP8L, AKT1, ALOX5AP, ALS2, ALS2CL, ANAPC2, ANAPC4, ANAPC5, ANAPC7, ANK1, ANK2, ANKLE2, ANKRA2, ANKRD1, ANXA2, AP3B1, APBA3, APC, APOA1, APOB, APP…	309	ABL1, ACD, ACTB, ACTG1, ADAM10, ADAM9, ADCY6, ADRM1, AKAP11, AKAP12, AKAP2, ALS2CL, ANXA2, APPL1, ARPP19, ATF2, ATF7, ATP2A2, ATP6V0A1, ATP6V0C, ATP6V1E1, ATP6V1G1, ATPIF1, AXIN2, BAD, BAG5, BARD1, BICD2, BID, BIN1, BIRC5, BRCA1, C14orf166, C1QBP, CAB39, CACUL1, CAD, CALR, CAMTA2, CARHSP1, CASP2, CBX5, CCNB1, CCNB2, CCND1, CCND3, CCNE2, CCNL1, CCNO, CCNT1, CCNT2, CCNYL1, CDC20, CDC25C, CDC27, CDC…	0.000107879	0.000608046	0.0066885
0008135	translation factor activity, nucleic acid binding	91	ABCF1, ABTB1, AGO2, AGO3, C12orf65, COPS5, DENR, DHX29, EEF1A1, EEF1A1P5, EEF1A2, EEF1B2, EEF1D, EEF1DP3, EEF1G, EEF2, EEF2K, EEFSEC, EFTUD1, EIF1, EIF1AD, EIF1AX, EIF1AY, EIF1B, EIF2A, EIF2AK1, EIF2B1, EIF2B2, EIF2B3, EIF2B4, EIF2B5, EIF2D, EIF2S1, EIF2S2, EIF2S3, EIF2S3L, EIF3B, EIF3C, EIF3CL, EIF3D, EIF3E, EIF3F, EIF3G, EIF3H, EIF3I, EIF3J, EIF3K, EIF3L, EIF3M, EIF4A1, EIF4A2, EIF4B, EIF4E, EI…	38	AGO2, COPS5, EEF1A1, EEF1A1P5, EEF1A2, EEF1B2, EEF1D, EEF1G, EEF2K, EEFSEC, EIF1, EIF2B2, EIF2B3, EIF2D, EIF2S2, EIF3CL, EIF3D, EIF3E, EIF3F, EIF3G, EIF3H, EIF3I, EIF3K, EIF3L, EIF3M, EIF4A1, EIF4G3, EIF5A, EIF5A2, EIF5AL1, EIF6, GCN1L1, ICT1, NELFE, TCEB2, TSFM, TUFM, eIF3a	0.000148294	0.000766186	0.00919423
0003676	nucleic acid binding	2718	AARS, AARS2, ABCF1, ABCF2, ABI2, ABL1, ABT1, ABTB1, ACD, ACIN1, ACO1, ADAD1, ADAR, ADARB1, ADARB2, ADAT1, ADNP, ADNP2, AEBP1, AEBP2, AFF3, AGFG1, AGO1, AGO2, AGO3, AGO4, AHCTF1, AHDC1, AHR, AHRR, AIFM1, AIFM2, AIM2, AIMP1, AKAP1, AKAP17A, AKAP8, AKAP8L, AKNA, ALKBH8, ALYREF, ANG, ANKHD1, ANKRD1, ANKRD17, ANKRD30A, APEX1, APEX2, APITD1, APLP2, APOBEC1, APOBEC3B, APOBEC3F, APOBEC3G, APP, APTX, AQR,…	727	ABL1, ABT1, ACD, ADAR, ADAT1, ADNP, ADNP2, AEBP2, AGO2, AHCTF1, AHR, AIFM2, AIMP1, AKAP1, ALYREF, ANKHD1, ANKRD17, APEX1, APITD1, APOBEC3B, APTX, ARHGAP35, ARID1A, ARID3A, ARNT, ARNTL2, ASCL2, ASH1L, ASXL1, ASXL2, ATF2, ATF3, ATF4, ATF7, ATR, ATRX, ATXN1L, BACH1, BANF1, BARD1, BATF, BAZ2A, BBX, BCLAF1, BDP1, BHLHE40, BIVM-ERCC5, BRCA1, BRD4, BRIP1, BTAF1, C17orf49, C1QBP, CALR, CAMTA2, CARHSP1, C…	0.000187839	0.000776402	0.011646
0097159	organic cyclic compound binding	2718	AARS, AARS2, ABCF1, ABCF2, ABI2, ABL1, ABT1, ABTB1, ACD, ACIN1, ACO1, ADAD1, ADAR, ADARB1, ADARB2, ADAT1, ADNP, ADNP2, AEBP1, AEBP2, AFF3, AGFG1, AGO1, AGO2, AGO3, AGO4, AHCTF1, AHDC1, AHR, AHRR, AIFM1, AIFM2, AIM2, AIMP1, AKAP1, AKAP17A, AKAP8, AKAP8L, AKNA, ALKBH8, ALYREF, ANG, ANKHD1, ANKRD1, ANKRD17, ANKRD30A, APEX1, APEX2, APITD1, APLP2, APOBEC1, APOBEC3B, APOBEC3F, APOBEC3G, APP, APTX, AQR,…	727	ABL1, ABT1, ACD, ADAR, ADAT1, ADNP, ADNP2, AEBP2, AGO2, AHCTF1, AHR, AIFM2, AIMP1, AKAP1, ALYREF, ANKHD1, ANKRD17, APEX1, APITD1, APOBEC3B, APTX, ARHGAP35, ARID1A, ARID3A, ARNT, ARNTL2, ASCL2, ASH1L, ASXL1, ASXL2, ATF2, ATF3, ATF4, ATF7, ATR, ATRX, ATXN1L, BACH1, BANF1, BARD1, BATF, BAZ2A, BBX, BCLAF1, BDP1, BHLHE40, BIVM-ERCC5, BRCA1, BRD4, BRIP1, BTAF1, C17orf49, C1QBP, CALR, CAMTA2, CARHSP1, C…	0.000187839	0.000776402	0.011646
1901363	heterocyclic compound binding	2718	AARS, AARS2, ABCF1, ABCF2, ABI2, ABL1, ABT1, ABTB1, ACD, ACIN1, ACO1, ADAD1, ADAR, ADARB1, ADARB2, ADAT1, ADNP, ADNP2, AEBP1, AEBP2, AFF3, AGFG1, AGO1, AGO2, AGO3, AGO4, AHCTF1, AHDC1, AHR, AHRR, AIFM1, AIFM2, AIM2, AIMP1, AKAP1, AKAP17A, AKAP8, AKAP8L, AKNA, ALKBH8, ALYREF, ANG, ANKHD1, ANKRD1, ANKRD17, ANKRD30A, APEX1, APEX2, APITD1, APLP2, APOBEC1, APOBEC3B, APOBEC3F, APOBEC3G, APP, APTX, AQR,…	727	ABL1, ABT1, ACD, ADAR, ADAT1, ADNP, ADNP2, AEBP2, AGO2, AHCTF1, AHR, AIFM2, AIMP1, AKAP1, ALYREF, ANKHD1, ANKRD17, APEX1, APITD1, APOBEC3B, APTX, ARHGAP35, ARID1A, ARID3A, ARNT, ARNTL2, ASCL2, ASH1L, ASXL1, ASXL2, ATF2, ATF3, ATF4, ATF7, ATR, ATRX, ATXN1L, BACH1, BANF1, BARD1, BATF, BAZ2A, BBX, BCLAF1, BDP1, BHLHE40, BIVM-ERCC5, BRCA1, BRD4, BRIP1, BTAF1, C17orf49, C1QBP, CALR, CAMTA2, CARHSP1, C…	0.000187839	0.000776402	0.011646
0008134	transcription factor binding	375	ACTB, ADD1, AHR, AIP, ANKRD1, ANKRD42, APBB1, APBB2, APEX1, AR, ARHGEF2, ARID5A, ARNT, ARNT2, ARNTL, ARRB1, ASXL1, ATF2, ATF7, BAZ1B, BCL10, BCL2, BCL3, BCOR, BHLHE40, BHLHE41, BPTF, BRD7, BRF1, BRMS1, C1QBP, CAMTA2, CAND1, CAND2, CBX5, CD34, CDKN2A, CEBPA, CEBPB, CEBPG, CENPF, CHD4, CIITA, CITED2, CNOT1, CNOT2, COMMD6, COMMD7, CREB1, CREBBP, CREG1, CSNK2B, CTBP1, CTNNB1, DAXX, DDIT3, DDX3X, DGKQ…	120	ACTB, AHR, AIP, APBB2, APEX1, ARNT, ASXL1, ATF2, ATF7, BAZ1B, BHLHE40, BRMS1, C1QBP, CAMTA2, CBX5, CEBPB, CENPF, CNOT1, COMMD6, COMMD7, CREBBP, CSNK2B, DDIT3, DDX3X, DHX33, DIP2B, DRAP1, DRG1, EP300, EPAS1, EPN1, ERCC1, FAM89B, FHL2, FOXA1, GMNN, GPX3, GSK3B, GTF2A1, GTF2A2, GTF2B, HES4, HES6, HIF1A, HMGA1, HTT, ID3, JMJD1C, KAT2B, KAT6A, LCOR, LDB1, MAD2L2, MED1, MED13, MED14, MED16, MED30, MED6…	0.000270205	0.00104705	0.0167527
0016765	transferase activity, transferring alkyl or aryl	48	AGPS, CHM, CHML, CHURC1-FNTB, COQ2, COX10, DHDDS, DHPS, FDFT1, FDPS, FNTA, FNTB, GGPS1, GSTA4, GSTK1, GSTM1, GSTM2, GSTM3, GSTM4, GSTM5, GSTO1, GSTO2, GSTP1, GSTT1, GSTT2, GSTT2B, GSTZ1, HMBS, LTC4S, MAT1A, MAT2A, MAT2B, MGST1, MGST2, MGST3, MMAB, NANS, NUS1, PDSS1, PDSS2, PGGT1B, PTAR1, RABGGTA, RABGGTB, SMS, SRM, TRIT1, UBIAD1	22	CHML, DHPS, FDFT1, FDPS, GSTK1, GSTM3, GSTM4, GSTO1, GSTP1, GSTT1, GSTT2, GSTT2B, HMBS, MAT2A, MGST2, MGST3, MMAB, NANS, PGGT1B, RABGGTA, SMS, SRM	0.0008086	0.00294901	0.0501332
0016887	ATPase activity	369	ABCA1, ABCA10, ABCA11P, ABCA12, ABCA13, ABCA2, ABCA3, ABCA4, ABCA5, ABCA7, ABCA8, ABCA9, ABCB1, ABCB10, ABCB11, ABCB4, ABCB6, ABCB7, ABCB8, ABCB9, ABCC1, ABCC10, ABCC11, ABCC13, ABCC2, ABCC3, ABCC4, ABCC5, ABCC6, ABCC8, ABCC9, ABCD1, ABCD3, ABCD4, ABCE1, ABCF1, ABCF2, ABCF3, ABCG1, ABCG2, ABCG4, ACIN1, AHSA1, AHSA2, ASCC3, ASNA1, ATAD1, ATAD2, ATF7IP, ATP10A, ATP10B, ATP10D, ATP11A, ATP11B, ATP11…	115	ABCA2, ABCC4, AHSA1, AHSA2, ASCC3, ASNA1, ATAD2, ATP11A, ATP11B, ATP13A3, ATP1B3, ATP2A2, ATP2B1, ATP5B, ATP5C1, ATP5D, ATP5E, ATP5EP2, ATP5F1, ATP5H, ATP5I, ATP5J, ATP5J2, ATP5L, ATP5O, ATP6V0C, ATP6V0D1, ATP6V0E1, ATP6V0E2, ATP6V1A, ATP6V1D, ATP6V1E1, ATP6V1F, ATP8B1, ATP9A, ATPIF1, BRIP1, CETN2, CHD1, CHD2, CHD3, CHD8, DDX12P, DDX17, DDX19B, DDX21, DDX28, DDX39A, DDX3X, DDX3Y, DDX42, DDX49, DD…	0.00106793	0.00367842	0.0662115
0016779	nucleotidyltransferase activity	122	ABL1, ACD, CD3EAP, CDS1, CDS2, CHRAC1, CMAS, COASY, CRCP, CTDP1, DKC1, EIF2B3, FICD, FLAD1, FPGT, GDPGP1, GMPPA, GMPPB, ISPD, MB21D1, MED20, MED21, MEN1, MOCS3, MTPAP, MYBBP1A, NANS, NMNAT1, NMNAT2, NMNAT3, OAS1, OAS2, OAS3, PAPD4, PAPD5, PAPD7, PAPOLA, PAPOLG, PAPSS1, PAPSS2, PARM1, PCYT1A, PCYT2, PIF1, PINX1, PML, PNPT1, POLA1, POLA2, POLB, POLD1, POLD2, POLD3, POLD4, POLE, POLE2, POLE3, POLE4,…	43	ABL1, ACD, CRCP, EIF2B3, FLAD1, GMPPA, NANS, OAS1, OAS3, PAPD7, PAPOLA, PARM1, PINX1, POLB, POLD2, POLD4, POLE, POLE4, POLH, POLQ, POLR1A, POLR1C, POLR1D, POLR2A, POLR2C, POLR2E, POLR2F, POLR2G, POLR2H, POLR2I, POLR2J, POLR2L, POLR3A, POLR3C, POLR3G, POLR3H, POLR3K, PPARG, RNGTT, THG1L, TWISTNB, WRAP53, ZNRD1	0.00365388	0.0119232	0.22654
0016853	isomerase activity	145	AIP, ALOX15, ALOXE3, AMACR, APOA1BP, BPGM, CWC27, DCT, DDT, DHRS9, DKC1, DSE, DSEL, EBP, EBPL, ECH1, ECI1, ECI2, EHHADH, ENOSF1, ERO1L, ERO1LB, ERP29, ERP44, FKBP10, FKBP11, FKBP14, FKBP1A, FKBP1B, FKBP1C, FKBP2, FKBP3, FKBP4, FKBP5, FKBP6, FKBP7, FKBP8, FKBP9, FKBPL, FUOM, GALE, GALM, GLCE, GLRX2, GNE, GNPDA1, GNPDA2, GPI, GSTZ1, HMGCS1, HSD17B4, HSD3B1, HYI, IDI1, ISYNA1, ITPK1, L3HYPDH, LRR1, …	49	AIP, APOA1BP, DDT, EBP, EBPL, ECH1, ECI1, ECI2, ERO1L, ERP29, FKBP11, FKBP2, FKBP3, FKBP4, FKBP8, FKBPL, GALE, GLRX2, GNE, GPI, HYI, MIF, MPI, NKTR, P4HB, PGAM1, PIN1, PIN4, PMM1, PPIA, PPIB, PPIF, PPIH, PTGES2, PUS1, PUS7, PUSL1, RANBP2, RPUSD1, SIGMAR1, TMX3, TOP1MT, TOP2A, TOP2B, TOPBP1, TPI1, TRUB1, TRUB2, TSTA3	0.00524274	0.0162525	0.32505
0004518	nuclease activity	221	ABCE1, ACADVL, ADD1, AEN, AGO2, ANG, APEX1, APEX2, APLF, APTX, ARFGAP1, ASNS, ASTE1, ATF3, ATF4, ATF6, ATP6V0D1, BIVM-ERCC5, C19orf10, CALR, CCL2, CNOT1, CNOT2, CNOT6, CNOT6L, CNOT7, CNOT8, CPSF3, CTDSP2, CUL7, CXXC1, DBR1, DCLRE1B, DCLRE1C, DCP2, DCTN1, DDIT3, DDX1, DDX11, DFFA, DFFB, DICER1, DIS3, DIS3L, DIS3L2, DNA2, DNAJB11, DNAJB9, DNAJC3, DNASE1, DNASE1L1, DNASE1L2, DNASE2, DROSHA, EDEM1, E…	66	AGO2, APEX1, APTX, ASNS, ATF3, ATF4, ATP6V0D1, BIVM-ERCC5, C19orf10, CALR, CNOT1, CNOT6, CTDSP2, DDIT3, DFFA, DICER1, DIS3, DNA2, DNAJC3, DNASE2, EDEM1, ENDOG, ERCC1, ERI3, EXOSC3, EXOSC4, EXOSC5, EXOSC7, FAN1, GEN1, HRSP12, KLHDC3, LMNA, MRE11A, MUS81, NME1, NTHL1, OAS1, OAS3, OGG1, PAN3, PCNA, PMS2, POP4, POP5, POP7, PREB, RAD50, RAD51C, RNASEH2A, RNASEK, RNASET2, RNH1, RPP21, RPP30, RPP38, RPP…	0.0285845	0.0843923	1
0003729	mRNA binding	95	ACO1, ADARB1, AGO2, AUH, C1QBP, CALR, CARHSP1, CELF1, CIRBP, CPSF1, CPSF6, CRYZ, DDX1, DDX3X, DHFR, DHFRL1, EIF4A1, EIF4A3, ELAVL1, ELAVL2, ELAVL4, ESRP1, ESRP2, FECH, FMR1, FXR1, FYTTD1, G3BP1, GRSF1, HNRNPAB, HNRNPC, HNRNPDL, HNRNPLL, HSP90AA1, IGF2BP1, IGF2BP2, IGF2BP3, IREB2, LIN28A, LUC7L, LUC7L2, LUC7L3, MBD2, MECP2, NSRP1, NUDT16, NUDT21, NXF1, PABPC1, PABPC3, PABPC4, PARK7, PARN, PIWIL1, …	31	AGO2, C1QBP, CALR, CARHSP1, CELF1, DDX3X, EIF4A1, EIF4A3, ESRP1, FMR1, HNRNPAB, IGF2BP3, IREB2, NUDT16, PARK7, PURB, RBFOX2, RBM25, RPL35, RPL7, RPS13, RPS14, RPS26, RPS3, RPS5, SNRPC, TIA1, TYMS, YBX3, ZFP36, ZFP36L1	0.0370457	0.0998623	1
0044822	poly(A) RNA binding	95	ACO1, ADARB1, AGO2, AUH, C1QBP, CALR, CARHSP1, CELF1, CIRBP, CPSF1, CPSF6, CRYZ, DDX1, DDX3X, DHFR, DHFRL1, EIF4A1, EIF4A3, ELAVL1, ELAVL2, ELAVL4, ESRP1, ESRP2, FECH, FMR1, FXR1, FYTTD1, G3BP1, GRSF1, HNRNPAB, HNRNPC, HNRNPDL, HNRNPLL, HSP90AA1, IGF2BP1, IGF2BP2, IGF2BP3, IREB2, LIN28A, LUC7L, LUC7L2, LUC7L3, MBD2, MECP2, NSRP1, NUDT16, NUDT21, NXF1, PABPC1, PABPC3, PABPC4, PARK7, PARN, PIWIL1, …	31	AGO2, C1QBP, CALR, CARHSP1, CELF1, DDX3X, EIF4A1, EIF4A3, ESRP1, FMR1, HNRNPAB, IGF2BP3, IREB2, NUDT16, PARK7, PURB, RBFOX2, RBM25, RPL35, RPL7, RPS13, RPS14, RPS26, RPS3, RPS5, SNRPC, TIA1, TYMS, YBX3, ZFP36, ZFP36L1	0.0370457	0.0998623	1
0016788	hydrolase activity, acting on ester bonds	575	ABCE1, ACADVL, ACP1, ACP2, ACP6, ACPL2, ACPP, ADD1, AEN, AGO2, AKAP6, ALPI, ALPL, ALPP, ALPPL2, ANG, ANKLE2, ANP32E, APEX1, APEX2, APLF, APTX, ARFGAP1, ARPP19, ASNS, ASTE1, ATF3, ATF4, ATF6, ATP6V0D1, BAG4, BIVM-ERCC5, BMP2, BMP2K, BPGM, BPNT1, C19orf10, CABIN1, CALM1, CALR, CAMK2G, CAMSAP3, CASC5, CCDC8, CCL2, CD2BP2, CDC14A, CDC14B, CDC25A, CDC25B, CDC25C, CDKN3, CEP192, CHP1, CMYA5, CNOT1, CNO…	156	AGO2, ANP32E, APEX1, APTX, ARPP19, ASNS, ATF3, ATF4, ATP6V0D1, BAG4, BIVM-ERCC5, BMP2K, C19orf10, CALR, CASC5, CDC25C, CDKN3, CEP192, CNOT1, CNOT6, CTDSP2, CTDSPL2, DDIT3, DFFA, DICER1, DIS3, DLG1, DNA2, DNAJC3, DNASE2, DUSP14, DUSP16, DUSP23, EDEM1, EIF2AK2, ENDOG, ERCC1, ERI3, EXOSC3, EXOSC4, EXOSC5, EXOSC7, FAN1, FBP1, G6PC3, GEN1, HRSP12, HTT, IGBP1, ILKAP, IMPA1, IMPAD1, INPP1, KLHDC3, LMNA,…	0.048142	0.124367	1
0004386	helicase activity	153	ASCC3, ATRX, BLM, BRIP1, BTAF1, C10orf2, CETN2, CHD1, CHD1L, CHD2, CHD3, CHD4, CHD5, CHD6, CHD7, CHD8, CHD9, CHTF18, DDX1, DDX10, DDX11, DDX11L2, DDX12P, DDX17, DDX18, DDX19A, DDX19B, DDX20, DDX21, DDX23, DDX24, DDX25, DDX27, DDX28, DDX31, DDX39A, DDX39B, DDX3X, DDX3Y, DDX41, DDX42, DDX46, DDX47, DDX49, DDX5, DDX50, DDX51, DDX52, DDX54, DDX55, DDX56, DDX58, DDX59, DDX6, DDX60, DDX60L, DHX15, DHX1…	46	ASCC3, ATRX, BRIP1, BTAF1, CETN2, CHD1, CHD2, CHD3, CHD8, DDX12P, DDX17, DDX19B, DDX21, DDX28, DDX39A, DDX3X, DDX3Y, DDX42, DDX49, DDX56, DDX6, DHX33, DHX36, DICER1, DNA2, EIF4A1, EIF4A3, EP400, HELLS, INO80, MCM8, MRE11A, POLQ, RAD50, RUVBL1, RUVBL2, SETX, SIRT1, SMARCA2, SMARCAD1, SNRNP200, SRCAP, SSBP1, TTF2, WRN, YTHDC2	0.0536203	0.132176	1
0042393	histone binding	109	APBB1, ASF1A, ASF1B, ATAD2B, BAZ1B, BAZ2A, BRD1, BRD2, BRD3, BRD4, BRD7, BRD9, CARM1, CBX2, CBX4, CBX5, CBX7, CBX8, CCDC101, CD1D, CDYL, CDYL2, CHAF1B, CHD1, CHD8, COPRS, CTSL, DEK, DNAJC2, DTX3L, GLYR1, H2AFX, HINFP, HJURP, ING1, ING2, ING3, ING4, ING5, IPO7, IPO9, JAK2, JHDM1D, KAT8, KDM4A, KMT2A, L3MBTL1, L3MBTL2, LEF1, LOXL2, LRWD1, MCM2, MPHOSPH8, MSH6, MSL3, MTF2, MYSM1, NASP, NCAPD2, NCAPD…	34	ASF1B, BAZ1B, BAZ2A, BRD1, BRD2, BRD4, CBX5, CCDC101, CHD1, CHD8, COPRS, CTSL, DTX3L, GLYR1, H2AFX, IPO7, KDM4A, KMT2A, MYSM1, NCAPD3, NCAPG2, NOC2L, PHF2, PHIP, PKN1, RNF168, RRP8, SIRT1, SPIN1, SUPT6H, SUZ12, TBL1X, TBL1XR1, UHRF2	0.0554285	0.132176	1
0008092	cytoskeletal protein binding	623	AATF, ABI1, ABI2, ABL1, ABL2, ABLIM1, ABLIM2, ABLIM3, ACTA1, ACTB, ACTN1, ACTN2, ACTN4, ACTR2, ACTR3, ACTR3B, ACTR3C, ADD1, ADD2, ADD3, ADORA2A, AFAP1, AGBL4, AGBL5, AGTPBP1, AIF1L, AJUBA, ALDOA, ALDOC, ALKBH4, ANG, ANK1, ANK2, ANK3, ANKRD1, ANKRD2, ANKRD23, ANLN, ANTXR1, ANXA2, AP1G1, APC, APC2, APOE, ARFGEF1, ARFGEF2, ARHGAP26, ARHGEF10, ARHGEF2, ARL3, ARL4C, ARL8A, ARL8B, ARPC1A, ARPC1B, ARPC2…	164	ABL1, ABLIM1, ACTB, ACTR2, ADD3, ALDOA, ALKBH4, ANLN, ANXA2, AP1G1, ARFGEF1, ARFGEF2, ARL3, ARPC1B, ARPC3, ARPC4, B4GALT1, BIN3, BIRC5, BLOC1S6, BRCA1, CAMK2D, CAMSAP1, CAMSAP2, CAPG, CAPZB, CCSER2, CDH1, CENPE, CENPJ, CETN2, CFL1, CGN, CLASP1, CLIP1, CNN2, CORO1A, CORO1B, COTL1, DAG1, DBNL, DLG1, DLG5, DSTN, DYNLL2, DYRK1A, EGFR, EMD, ENAH, ENC1, EPB41, EPB41L2, FHL3, FKBP4, FLNB, FMNL2, FXYD5, …	0.102799	0.232247	1
0008565	protein transporter activity	78	ABCG1, AP1B1, AP1G1, AP1G2, AP1S1, AP1S2, AP1S3, AP2A1, AP2A2, AP2B1, AP2S1, AP3D1, AP3S1, AP3S2, AP4B1, AP4S1, ARFGAP3, C11orf73, C15orf38-AP3S2, CALCRL, CCT6B, CHMP7, COG2, COG3, COX18, CSE1L, EIF4ENIF1, IPO11, IPO5, IPO9, ITGB1BP1, KPNA1, KPNA2, KPNA3, KPNA4, KPNA5, KPNA6, KPNA7, KPNB1, LRP1, MCL1, MLC1, NUPL2, PGAP2, RAB4A, RAMP1, RANGRF, RAP1A, RUFY1, SEC61G, SEC62, SEC63, SNUPN, SNX1, SNX15…	24	AP1G1, AP1S1, AP1S2, AP2S1, C11orf73, COG3, ITGB1BP1, KPNA2, KPNA6, MCL1, RANGRF, SEC61G, SNUPN, SNX15, TIMM17B, TIMM22, TIMM23, TIMM44, TOMM22, TOMM40, TOMM5, TOMM7, XPO1, XPO7	0.108632	0.232247	1
0022892	substrate-specific transporter activity	78	ABCG1, AP1B1, AP1G1, AP1G2, AP1S1, AP1S2, AP1S3, AP2A1, AP2A2, AP2B1, AP2S1, AP3D1, AP3S1, AP3S2, AP4B1, AP4S1, ARFGAP3, C11orf73, C15orf38-AP3S2, CALCRL, CCT6B, CHMP7, COG2, COG3, COX18, CSE1L, EIF4ENIF1, IPO11, IPO5, IPO9, ITGB1BP1, KPNA1, KPNA2, KPNA3, KPNA4, KPNA5, KPNA6, KPNA7, KPNB1, LRP1, MCL1, MLC1, NUPL2, PGAP2, RAB4A, RAMP1, RANGRF, RAP1A, RUFY1, SEC61G, SEC62, SEC63, SNUPN, SNX1, SNX15…	24	AP1G1, AP1S1, AP1S2, AP2S1, C11orf73, COG3, ITGB1BP1, KPNA2, KPNA6, MCL1, RANGRF, SEC61G, SNUPN, SNX15, TIMM17B, TIMM22, TIMM23, TIMM44, TOMM22, TOMM40, TOMM5, TOMM7, XPO1, XPO7	0.108632	0.232247	1
0016740	transferase activity	2043	A4GALT, AAK1, AANAT, AATK, ABHD5, ABI1, ABL1, ABL2, ABO, ACAA1, ACAA2, ACADVL, ACAT1, ACAT2, ACD, ACLY, ACSL1, ACVR1, ACVR1B, ACVR1C, ACVR2A, ACVR2B, ACVRL1, ADAM17, ADAM8, ADAM9, ADAR, ADARB1, ADCK1, ADCK2, ADCK3, ADCK4, ADCK5, ADCY1, ADCY2, ADCY3, ADCY4, ADCY6, ADCY7, ADCY8, ADCY9, ADD1, ADK, ADORA1, ADORA2A, ADORA2B, ADPGK, ADRA2A, ADRA2B, ADRA2C, ADRB2, ADRBK1, ADRBK2, AFAP1L2, AGAP2, AGK, AG…	514	ABL1, ACAA1, ACAA2, ACAT2, ACD, ADAM17, ADAM9, ADAR, ADCK2, ADCY6, ADK, AGL, AGPAT2, AK1, AK2, ALG12, ALG1L, ALG3, ALG5, ALG8, ANKRD54, APRT, ARAF, ASH1L, ASMTL, ASNS, ATF2, ATF3, ATF4, ATP6V0D1, ATR, AURKB, AVPI1, AXIN2, B3GALNT2, B3GAT3, B3GNT1, B3GNT2, B4GALT1, B4GALT2, B4GALT5, B4GALT7, BAD, BAZ1B, BCKDK, BMP2K, C19orf10, CAB39, CACUL1, CAD, CALR, CAMK1, CAMK2D, CAMKK2, CBLC, CCNB1, CCNB2, CC…	0.121482	0.251064	1
0032182	small conjugating protein binding	72	AGAP3, AGL, BAG6, BCL10, BRCC3, BRE, CASP8AP2, CBX4, DNAJB2, DNAJC2, DYRK2, DZIP3, FAF1, FAF2, FAM175A, FAM175B, FAN1, HDAC6, HERC2, HSPB1, IDE, KIF18A, MARK4, NBR1, NEDD4, NUP62, OTUB1, OTUD7B, PML, RAD18, RAD23A, RAD23B, RBCK1, RNF111, RNF168, RNF169, RNF31, RNF4, SHARPIN, SIMC1, SIRT2, SMAD3, SOBP, SPATA5L1, SPRTN, SQSTM1, TAB2, TDG, TNFAIP3, TNIP2, TOLLIP, TOM1L1, TOP2A, TRIM32, TSG101, UBAP1…	22	AGL, BRE, FAN1, HERC2, HSPB1, OTUB1, RAD23A, RNF168, SHARPIN, SMAD3, SQSTM1, TAB2, TDG, TNIP2, TOP2A, UBR5, UBXN1, UBXN7, UCHL3, USP13, USP25, VPS36	0.127926	0.255852	1
0016462	pyrophosphatase activity	1097	ABCA1, ABCA10, ABCA11P, ABCA12, ABCA13, ABCA2, ABCA3, ABCA4, ABCA5, ABCA7, ABCA8, ABCA9, ABCB1, ABCB10, ABCB11, ABCB4, ABCB6, ABCB7, ABCB8, ABCB9, ABCC1, ABCC10, ABCC11, ABCC13, ABCC2, ABCC3, ABCC4, ABCC5, ABCC6, ABCC8, ABCC9, ABCD1, ABCD3, ABCD4, ABCE1, ABCF1, ABCF2, ABCF3, ABCG1, ABCG2, ABCG4, ABR, ACAP1, ACAP2, ACAP3, ACIN1, ADAP1, ADAP2, ADRB1, AGAP1, AGAP10, AGAP11, AGAP2, AGAP3, AGAP4, AGAP…	278	ABCA2, ABCC4, ACAP2, ADAP1, AHSA1, AHSA2, ALS2CL, ARF1, ARF5, ARFGEF1, ARFGEF2, ARHGAP11A, ARHGAP12, ARHGAP18, ARHGAP21, ARHGAP29, ARHGAP32, ARHGAP35, ARHGAP5, ARHGDIA, ARHGEF11, ARHGEF12, ARHGEF17, ARHGEF26, ARHGEF5, ARL2, ARL3, ASAP2, ASCC3, ASNA1, ATAD2, ATL2, ATP11A, ATP11B, ATP13A3, ATP1B3, ATP2A2, ATP2B1, ATP5B, ATP5C1, ATP5D, ATP5E, ATP5EP2, ATP5F1, ATP5H, ATP5I, ATP5J, ATP5J2, ATP5L, ATP5…	0.170476	0.301986	1
0016817	hydrolase activity, acting on acid anhydrides	1097	ABCA1, ABCA10, ABCA11P, ABCA12, ABCA13, ABCA2, ABCA3, ABCA4, ABCA5, ABCA7, ABCA8, ABCA9, ABCB1, ABCB10, ABCB11, ABCB4, ABCB6, ABCB7, ABCB8, ABCB9, ABCC1, ABCC10, ABCC11, ABCC13, ABCC2, ABCC3, ABCC4, ABCC5, ABCC6, ABCC8, ABCC9, ABCD1, ABCD3, ABCD4, ABCE1, ABCF1, ABCF2, ABCF3, ABCG1, ABCG2, ABCG4, ABR, ACAP1, ACAP2, ACAP3, ACIN1, ADAP1, ADAP2, ADRB1, AGAP1, AGAP10, AGAP11, AGAP2, AGAP3, AGAP4, AGAP…	278	ABCA2, ABCC4, ACAP2, ADAP1, AHSA1, AHSA2, ALS2CL, ARF1, ARF5, ARFGEF1, ARFGEF2, ARHGAP11A, ARHGAP12, ARHGAP18, ARHGAP21, ARHGAP29, ARHGAP32, ARHGAP35, ARHGAP5, ARHGDIA, ARHGEF11, ARHGEF12, ARHGEF17, ARHGEF26, ARHGEF5, ARL2, ARL3, ASAP2, ASCC3, ASNA1, ATAD2, ATL2, ATP11A, ATP11B, ATP13A3, ATP1B3, ATP2A2, ATP2B1, ATP5B, ATP5C1, ATP5D, ATP5E, ATP5EP2, ATP5F1, ATP5H, ATP5I, ATP5J, ATP5J2, ATP5L, ATP5…	0.170476	0.301986	1
0016818	hydrolase activity, acting on acid anhydrides, in phosphorus-containing anhydrides	1097	ABCA1, ABCA10, ABCA11P, ABCA12, ABCA13, ABCA2, ABCA3, ABCA4, ABCA5, ABCA7, ABCA8, ABCA9, ABCB1, ABCB10, ABCB11, ABCB4, ABCB6, ABCB7, ABCB8, ABCB9, ABCC1, ABCC10, ABCC11, ABCC13, ABCC2, ABCC3, ABCC4, ABCC5, ABCC6, ABCC8, ABCC9, ABCD1, ABCD3, ABCD4, ABCE1, ABCF1, ABCF2, ABCF3, ABCG1, ABCG2, ABCG4, ABR, ACAP1, ACAP2, ACAP3, ACIN1, ADAP1, ADAP2, ADRB1, AGAP1, AGAP10, AGAP11, AGAP2, AGAP3, AGAP4, AGAP…	278	ABCA2, ABCC4, ACAP2, ADAP1, AHSA1, AHSA2, ALS2CL, ARF1, ARF5, ARFGEF1, ARFGEF2, ARHGAP11A, ARHGAP12, ARHGAP18, ARHGAP21, ARHGAP29, ARHGAP32, ARHGAP35, ARHGAP5, ARHGDIA, ARHGEF11, ARHGEF12, ARHGEF17, ARHGEF26, ARHGEF5, ARL2, ARL3, ASAP2, ASCC3, ASNA1, ATAD2, ATL2, ATP11A, ATP11B, ATP13A3, ATP1B3, ATP2A2, ATP2B1, ATP5B, ATP5C1, ATP5D, ATP5E, ATP5EP2, ATP5F1, ATP5H, ATP5I, ATP5J, ATP5J2, ATP5L, ATP5…	0.170476	0.301986	1
0017111	nucleoside-triphosphatase activity	1097	ABCA1, ABCA10, ABCA11P, ABCA12, ABCA13, ABCA2, ABCA3, ABCA4, ABCA5, ABCA7, ABCA8, ABCA9, ABCB1, ABCB10, ABCB11, ABCB4, ABCB6, ABCB7, ABCB8, ABCB9, ABCC1, ABCC10, ABCC11, ABCC13, ABCC2, ABCC3, ABCC4, ABCC5, ABCC6, ABCC8, ABCC9, ABCD1, ABCD3, ABCD4, ABCE1, ABCF1, ABCF2, ABCF3, ABCG1, ABCG2, ABCG4, ABR, ACAP1, ACAP2, ACAP3, ACIN1, ADAP1, ADAP2, ADRB1, AGAP1, AGAP10, AGAP11, AGAP2, AGAP3, AGAP4, AGAP…	278	ABCA2, ABCC4, ACAP2, ADAP1, AHSA1, AHSA2, ALS2CL, ARF1, ARF5, ARFGEF1, ARFGEF2, ARHGAP11A, ARHGAP12, ARHGAP18, ARHGAP21, ARHGAP29, ARHGAP32, ARHGAP35, ARHGAP5, ARHGDIA, ARHGEF11, ARHGEF12, ARHGEF17, ARHGEF26, ARHGEF5, ARL2, ARL3, ASAP2, ASCC3, ASNA1, ATAD2, ATL2, ATP11A, ATP11B, ATP13A3, ATP1B3, ATP2A2, ATP2B1, ATP5B, ATP5C1, ATP5D, ATP5E, ATP5EP2, ATP5F1, ATP5H, ATP5I, ATP5J, ATP5J2, ATP5L, ATP5…	0.170476	0.301986	1
0016772	transferase activity, transferring phosphorus-containing groups	1376	AAK1, AATK, ABI1, ABL1, ABL2, ACADVL, ACD, ACSL1, ACVR1, ACVR1B, ACVR1C, ACVR2A, ACVR2B, ACVRL1, ADAM17, ADAM8, ADAM9, ADAR, ADARB1, ADCK1, ADCK2, ADCK3, ADCK4, ADCK5, ADCY1, ADCY2, ADCY3, ADCY4, ADCY6, ADCY7, ADCY8, ADCY9, ADD1, ADK, ADORA1, ADORA2A, ADORA2B, ADPGK, ADRA2A, ADRA2B, ADRA2C, ADRB2, ADRBK1, ADRBK2, AFAP1L2, AGAP2, AGK, AGT, AHSG, AIDA, AJUBA, AK1, AK2, AK3, AK4, AK5, AK7, AK8, AK9,…	345	ABL1, ACD, ADAM17, ADAM9, ADAR, ADCK2, ADCY6, ADK, AK1, AK2, ANKRD54, ARAF, ASNS, ATF3, ATF4, ATP6V0D1, ATR, AURKB, AVPI1, AXIN2, BAD, BAZ1B, BCKDK, BMP2K, C19orf10, CAB39, CACUL1, CAD, CALR, CAMK1, CAMK2D, CAMKK2, CBLC, CCNB1, CCNB2, CCND1, CCND3, CCNE2, CCNL1, CCNO, CCNT1, CCNT2, CCNYL1, CD81, CDC25C, CDC37, CDC42BPA, CDC42BPB, CDC42BPG, CDK12, CDK13, CDK4, CDK5, CDK9, CDKN1B, CDKN2D, CDKN3, CE…	0.199992	0.344431	1
0016787	hydrolase activity	2538	A2ML1, ABCA1, ABCA10, ABCA11P, ABCA12, ABCA13, ABCA2, ABCA3, ABCA4, ABCA5, ABCA7, ABCA8, ABCA9, ABCB1, ABCB10, ABCB11, ABCB4, ABCB6, ABCB7, ABCB8, ABCB9, ABCC1, ABCC10, ABCC11, ABCC13, ABCC2, ABCC3, ABCC4, ABCC5, ABCC6, ABCC8, ABCC9, ABCD1, ABCD3, ABCD4, ABCE1, ABCF1, ABCF2, ABCF3, ABCG1, ABCG2, ABCG4, ABHD10, ABHD14A-ACY1, ABHD5, ABR, ACADVL, ACAP1, ACAP2, ACAP3, ACE2, ACER2, ACER3, ACIN1, ACP1,…	625	ABCA2, ABCC4, ACAP2, ACER3, ACY1, ADA, ADAM10, ADAM17, ADAM9, ADAP1, ADAR, ADAT1, ADPRHL2, ADRM1, AGL, AGO2, AHSA1, AHSA2, ALS2CL, ANP32E, APAF1, APEX1, APOBEC3B, APOPT1, APTX, ARF1, ARF5, ARFGEF1, ARFGEF2, ARG2, ARHGAP11A, ARHGAP12, ARHGAP18, ARHGAP21, ARHGAP29, ARHGAP32, ARHGAP35, ARHGAP5, ARHGDIA, ARHGEF11, ARHGEF12, ARHGEF17, ARHGEF26, ARHGEF5, ARL2, ARL3, ARPP19, ASAP2, ASCC3, ASNA1, ASNS, A…	0.261155	0.417349	1
0008168	methyltransferase activity	190	ALDH1L1, ALDH1L2, ALKBH8, AMT, ASH1L, ASH2L, ASMTL, BCDIN3D, C7orf60, CAMKMT, CARM1, CIAPIN1, CMTR1, CMTR2, COMT, COMTD1, COQ3, COQ5, CXXC1, DIMT1, DMGDH, DNMT1, DNMT3A, DNMT3B, DOT1L, DPH5, ECE2, EED, EHMT1, EHMT2, EMG1, EZH1, EZH2, FBL, FBLL1, FBXO11, FTSJ1, FTSJ2, FTSJ3, GAMT, GART, GCSH, GNMT, HEMK1, HENMT1, HNMT, IBA57, ICMT, KDM2A, KIAA1456, KMT2A, KMT2C, KMT2D, KMT2E, LCMT1, LCMT2, LRTOMT,…	50	ASH1L, ASMTL, CIAPIN1, CMTR2, COMT, COMTD1, COQ3, COQ5, DPH5, EMG1, FBL, KDM2A, KMT2A, KMT2D, KMT2E, LCMT1, METTL1, METTL23, METTL5, METTL7B, MGMT, MRM1, MTR, NSD1, NSUN5, NSUN5P1, NTMT1, PCMTD2, PEMT, PRDM2, PRMT1, RNMT, RNMTL1, RRNAD1, RRP8, SETD1A, SETD1B, SETD2, SETD7, SETDB1, SHMT2, SUZ12, TGS1, TRMT112, TRMT13, TYMS, WBSCR22, WDR82, WHSC1, WHSC1L1	0.262526	0.417349	1
0016741	transferase activity, transferring one-carbon groups	190	ALDH1L1, ALDH1L2, ALKBH8, AMT, ASH1L, ASH2L, ASMTL, BCDIN3D, C7orf60, CAMKMT, CARM1, CIAPIN1, CMTR1, CMTR2, COMT, COMTD1, COQ3, COQ5, CXXC1, DIMT1, DMGDH, DNMT1, DNMT3A, DNMT3B, DOT1L, DPH5, ECE2, EED, EHMT1, EHMT2, EMG1, EZH1, EZH2, FBL, FBLL1, FBXO11, FTSJ1, FTSJ2, FTSJ3, GAMT, GART, GCSH, GNMT, HEMK1, HENMT1, HNMT, IBA57, ICMT, KDM2A, KIAA1456, KMT2A, KMT2C, KMT2D, KMT2E, LCMT1, LCMT2, LRTOMT,…	50	ASH1L, ASMTL, CIAPIN1, CMTR2, COMT, COMTD1, COQ3, COQ5, DPH5, EMG1, FBL, KDM2A, KMT2A, KMT2D, KMT2E, LCMT1, METTL1, METTL23, METTL5, METTL7B, MGMT, MRM1, MTR, NSD1, NSUN5, NSUN5P1, NTMT1, PCMTD2, PEMT, PRDM2, PRMT1, RNMT, RNMTL1, RRNAD1, RRP8, SETD1A, SETD1B, SETD2, SETD7, SETDB1, SHMT2, SUZ12, TGS1, TRMT112, TRMT13, TYMS, WBSCR22, WDR82, WHSC1, WHSC1L1	0.262526	0.417349	1
0016791	phosphatase activity	360	ACP1, ACP2, ACP6, ACPL2, ACPP, AKAP6, ALPI, ALPL, ALPP, ALPPL2, ANKLE2, ANP32E, APTX, ARPP19, BAG4, BMP2, BMP2K, BPGM, BPNT1, CABIN1, CALM1, CAMK2G, CAMSAP3, CASC5, CCDC8, CD2BP2, CDC14A, CDC14B, CDC25A, CDC25B, CDC25C, CDKN3, CEP192, CHP1, CMYA5, CNST, CRY2, CSNK2A1, CSRNP2, CTDNEP1, CTDP1, CTDSP1, CTDSP2, CTDSPL, CTDSPL2, CYCS, DAPP1, DLG1, DLG2, DLG3, DLGAP5, DMPK, DNAJC6, DRD2, DUSP1, DUSP10,…	92	ANP32E, APTX, ARPP19, BAG4, BMP2K, CASC5, CDC25C, CDKN3, CEP192, CTDSP2, CTDSPL2, DLG1, DUSP14, DUSP16, DUSP23, EIF2AK2, FBP1, G6PC3, HTT, IGBP1, ILKAP, IMPA1, IMPAD1, INPP1, LPIN2, LPIN3, MASTL, MTMR1, MTMR12, MTMR14, MTMR3, MTMR4, NT5C, NT5C3B, NUAK1, PDP1, PDXP, PFKFB3, PGAM1, PGP, PHACTR2, PHACTR4, PHLPP1, PHPT1, PKMYT1, PPAP2A, PPAP2C, PPIP5K1, PPP1CA, PPP1CB, PPP1R10, PPP1R11, PPP1R12A, PPP…	0.277756	0.420021	1
0042578	phosphoric ester hydrolase activity	360	ACP1, ACP2, ACP6, ACPL2, ACPP, AKAP6, ALPI, ALPL, ALPP, ALPPL2, ANKLE2, ANP32E, APTX, ARPP19, BAG4, BMP2, BMP2K, BPGM, BPNT1, CABIN1, CALM1, CAMK2G, CAMSAP3, CASC5, CCDC8, CD2BP2, CDC14A, CDC14B, CDC25A, CDC25B, CDC25C, CDKN3, CEP192, CHP1, CMYA5, CNST, CRY2, CSNK2A1, CSRNP2, CTDNEP1, CTDP1, CTDSP1, CTDSP2, CTDSPL, CTDSPL2, CYCS, DAPP1, DLG1, DLG2, DLG3, DLGAP5, DMPK, DNAJC6, DRD2, DUSP1, DUSP10,…	92	ANP32E, APTX, ARPP19, BAG4, BMP2K, CASC5, CDC25C, CDKN3, CEP192, CTDSP2, CTDSPL2, DLG1, DUSP14, DUSP16, DUSP23, EIF2AK2, FBP1, G6PC3, HTT, IGBP1, ILKAP, IMPA1, IMPAD1, INPP1, LPIN2, LPIN3, MASTL, MTMR1, MTMR12, MTMR14, MTMR3, MTMR4, NT5C, NT5C3B, NUAK1, PDP1, PDXP, PFKFB3, PGAM1, PGP, PHACTR2, PHACTR4, PHLPP1, PHPT1, PKMYT1, PPAP2A, PPAP2C, PPIP5K1, PPP1CA, PPP1CB, PPP1R10, PPP1R11, PPP1R12A, PPP…	0.277756	0.420021	1
0005488	binding	7844	AACS, AADAT, AAK1, AAMP, AARS, AARS2, AARSD1, AASDH, AASDHPPT, AATF, AATK, ABAT, ABCA1, ABCA10, ABCA11P, ABCA12, ABCA13, ABCA2, ABCA3, ABCA4, ABCA5, ABCA7, ABCA8, ABCA9, ABCB1, ABCB10, ABCB11, ABCB4, ABCB6, ABCB7, ABCB8, ABCB9, ABCC1, ABCC10, ABCC11, ABCC13, ABCC2, ABCC3, ABCC4, ABCC5, ABCC6, ABCC8, ABCC9, ABCD1, ABCD3, ABCD4, ABCE1, ABCF1, ABCF2, ABCF3, ABCG1, ABCG2, ABCG4, ABI1, ABI2, ABI3BP, A…	1904	AAMP, AARSD1, ABCA2, ABCC4, ABL1, ABLIM1, ABT1, ACACA, ACAP2, ACBD5, ACBD6, ACD, ACOT7, ACSL4, ACTB, ACTG1, ACTR1B, ACTR2, ACY1, ADA, ADAM10, ADAM17, ADAM9, ADAP1, ADAR, ADAT1, ADCK2, ADCY6, ADD3, ADH5, ADI1, ADK, ADNP, ADNP2, ADPRHL2, ADRM1, AEBP2, AGL, AGO2, AHCTF1, AHR, AIFM2, AIMP1, AIP, AK1, AK2, AKAP1, AKAP11, AKAP12, AKAP2, ALDOA, ALKBH4, ALKBH7, ALS2CL, ALYREF, ANAPC11, ANKFY1, ANKHD1, AN…	0.313084	0.462172	1
0016798	hydrolase activity, acting on glycosyl bonds	104	ABHD10, ACER2, ACER3, ADPRH, ADPRHL1, ADPRHL2, AGL, AMY2B, APEX1, ART5, ATHL1, BST1, CCNO, CD38, CD44, CHI3L1, CHID1, CTBS, DNPH1, EDEM1, EDEM2, EDEM3, ENGASE, FUCA1, FUCA2, GAA, GALC, GANAB, GANC, GBA, GBA2, GBE1, GLA, GLB1, GLB1L, GLB1L2, GM2A, GUSB, GUSBP1, HEXA, HEXB, HEXDC, HPSE, HYAL1, HYAL2, HYAL3, IDUA, KIAA1161, KIAA2018, KL, KLB, LCT, LCTL, LYG1, LYG2, LYZ, LYZL4, MACROD1, MACROD2, MAN1…	27	ACER3, ADPRHL2, AGL, APEX1, ATHL1, CCNO, CHID1, DNPH1, EDEM1, EDEM2, FUCA2, GLA, HYAL3, MACROD1, MAN1A1, MAN1A2, MAN2A1, MGEA5, MPG, NAGLU, NTHL1, OGG1, PCNA, RPS3, SMPDL3B, SMUG1, TDG	0.365917	0.527601	1
0016746	transferase activity, transferring acyl groups	216	AANAT, ABHD5, ACAA1, ACAA2, ACAT1, ACAT2, ACLY, AGPAT1, AGPAT2, AGPAT3, AGPAT4, AGPAT5, AGPAT6, AGPAT9, AGT, ALAS1, APOA1, APOC1, APOE, ATAT1, ATE1, ATF2, BAAT, BRCA2, CDYL, CERS1, CERS2, CERS3, CERS4, CERS5, CERS6, CHCHD10, CLOCK, CPT1A, CPT1B, CPT1C, CPT2, CRAT, CREBBP, CROT, CS, CSRP2BP, DBT, DGAT1, DGAT2, DGAT2L7P, DLAT, DLST, EID1, ELOVL1, ELOVL5, ELOVL6, ELP3, ELP4, EP300, EPB42, EPC1, ESCO…	53	ACAA1, ACAA2, ACAT2, AGPAT2, ATF2, CERS5, CERS6, CHCHD10, CLOCK, CRAT, CREBBP, DGAT1, ELOVL1, EP300, ESCO2, FASN, GCAT, GGCT, GNPNAT1, GTF3C4, HCFC1, HYAL3, KAT2B, KAT6A, LPGAT1, MCAT, MCM3AP, MCRS1, MGEA5, NAA10, NAA20, NAT14, NCOA3, OGT, OXSM, PHF20, PHPT1, PIGW, QPCT, SAT2, SRCAP, SUCLG1, SUPT3H, TADA1, TADA3, TAF10, TAF12, USP22, ZDHHC12, ZDHHC16, ZDHHC20, ZDHHC23, ZDHHC24	0.469224	0.661179	1
0016301	kinase activity	1259	AAK1, AATK, ABI1, ABL1, ABL2, ACADVL, ACSL1, ACVR1, ACVR1B, ACVR1C, ACVR2A, ACVR2B, ACVRL1, ADAM17, ADAM8, ADAM9, ADAR, ADARB1, ADCK1, ADCK2, ADCK3, ADCK4, ADCK5, ADCY1, ADCY2, ADCY3, ADCY4, ADCY6, ADCY7, ADCY8, ADCY9, ADD1, ADK, ADORA1, ADORA2A, ADORA2B, ADPGK, ADRA2A, ADRA2B, ADRA2C, ADRB2, ADRBK1, ADRBK2, AFAP1L2, AGAP2, AGK, AGT, AHSG, AIDA, AJUBA, AK1, AK2, AK3, AK4, AK5, AK7, AK8, AK9, AKAP…	303	ABL1, ADAM17, ADAM9, ADAR, ADCK2, ADCY6, ADK, AK1, AK2, ANKRD54, ARAF, ASNS, ATF3, ATF4, ATP6V0D1, ATR, AURKB, AVPI1, AXIN2, BAD, BAZ1B, BCKDK, BMP2K, C19orf10, CAB39, CACUL1, CAD, CALR, CAMK1, CAMK2D, CAMKK2, CBLC, CCNB1, CCNB2, CCND1, CCND3, CCNE2, CCNL1, CCNO, CCNT1, CCNT2, CCNYL1, CD81, CDC25C, CDC37, CDC42BPA, CDC42BPB, CDC42BPG, CDK12, CDK13, CDK4, CDK5, CDK9, CDKN1B, CDKN2D, CDKN3, CENPE, …	0.530868	0.731419	1
0030234	enzyme regulator activity	868	A2ML1, ABCE1, ABI1, ABR, ACAP1, ACAP2, ACAP3, ADAP1, ADAP2, ADC, ADRB1, ADRM1, AFAP1L2, AGAP1, AGAP10, AGAP11, AGAP2, AGAP3, AGAP4, AGAP5, AGAP6, AGAP7, AGAP8, AGAP9, AGFG1, AGFG2, AGT, AHSA1, AHSA2, AHSG, AKAP13, AKT1, ALDH1A1, ALOX5AP, ALS2, ALS2CL, AMBP, ANGPT4, ANGPTL4, ANKLE2, ANKRD27, ANKRD54, ANP32E, ANXA1, ANXA2, ANXA3, ANXA4, ANXA5, APAF1, APBA3, APC, APLP2, APOA1, APOC1, APOC3, APOE, AP…	207	ACAP2, ADAP1, ADRM1, AHSA1, AHSA2, ALS2CL, ANKRD54, ANP32E, ANXA1, ANXA2, ANXA3, ANXA5, APAF1, ARFGEF1, ARFGEF2, ARHGAP11A, ARHGAP12, ARHGAP18, ARHGAP21, ARHGAP29, ARHGAP32, ARHGAP35, ARHGAP5, ARHGDIA, ARHGEF11, ARHGEF12, ARHGEF17, ARHGEF26, ARHGEF5, ARL2, ARPP19, ASAP2, ATPIF1, AXIN2, BAD, BIRC5, BIRC6, BMP2K, BNIP2, CAB39, CCND1, CCNE2, CDC42BPA, CDC42BPB, CDC42BPG, CDC42EP2, CDKN1B, CDKN2D, CH…	0.591026	0.779652	1
0098772	molecular function regulator	868	A2ML1, ABCE1, ABI1, ABR, ACAP1, ACAP2, ACAP3, ADAP1, ADAP2, ADC, ADRB1, ADRM1, AFAP1L2, AGAP1, AGAP10, AGAP11, AGAP2, AGAP3, AGAP4, AGAP5, AGAP6, AGAP7, AGAP8, AGAP9, AGFG1, AGFG2, AGT, AHSA1, AHSA2, AHSG, AKAP13, AKT1, ALDH1A1, ALOX5AP, ALS2, ALS2CL, AMBP, ANGPT4, ANGPTL4, ANKLE2, ANKRD27, ANKRD54, ANP32E, ANXA1, ANXA2, ANXA3, ANXA4, ANXA5, APAF1, APBA3, APC, APLP2, APOA1, APOC1, APOC3, APOE, AP…	207	ACAP2, ADAP1, ADRM1, AHSA1, AHSA2, ALS2CL, ANKRD54, ANP32E, ANXA1, ANXA2, ANXA3, ANXA5, APAF1, ARFGEF1, ARFGEF2, ARHGAP11A, ARHGAP12, ARHGAP18, ARHGAP21, ARHGAP29, ARHGAP32, ARHGAP35, ARHGAP5, ARHGDIA, ARHGEF11, ARHGEF12, ARHGEF17, ARHGEF26, ARHGEF5, ARL2, ARPP19, ASAP2, ATPIF1, AXIN2, BAD, BIRC5, BIRC6, BMP2K, BNIP2, CAB39, CCND1, CCNE2, CDC42BPA, CDC42BPB, CDC42BPG, CDC42EP2, CDKN1B, CDKN2D, CH…	0.591026	0.779652	1
0016810	hydrolase activity, acting on carbon-nitrogen	109	ABHD14A-ACY1, ACER2, ACER3, ACY1, ACY3, ADA, ADAD1, ADAL, ADAR, ADARB1, ADARB2, ADAT1, AFMID, AGA, AGMAT, ALLC, AMDHD1, AMDHD2, AMPD2, AMPD3, APOBEC1, APOBEC3A, APOBEC3B, APOBEC3C, APOBEC3D, APOBEC3F, APOBEC3G, APOBEC3H, ARG2, ASAH1, ASAH2, ASPA, ASPG, ASRGL1, ATIC, BTD, CAD, CAMK2D, CAT, CD101, CDA, CECR1, DARS, DCTD, DDAH1, DDAH2, DPYS, DPYSL2, DPYSL3, DPYSL4, DPYSL5, FAAH, GATM, GCH1, GCHFR, G…	25	ACER3, ACY1, ADA, ADAR, ADAT1, APOBEC3B, ARG2, CAD, CAMK2D, CDA, DDAH1, GCHFR, GDA, GLS, NCOR1, NIT1, NIT2, NTAN1, PDF, SIRT1, SIRT6, SKI, SUDS3, VEGFA, YDJC	0.650436	0.840146	1
0008233	peptidase activity	747	A2ML1, ABHD14A-ACY1, ABHD5, ACE2, ACER2, ACVR1C, ACY1, ADAM10, ADAM11, ADAM15, ADAM17, ADAM18, ADAM19, ADAM20, ADAM21, ADAM22, ADAM23, ADAM28, ADAM32, ADAM5, ADAM8, ADAM9, ADAMTS1, ADAMTS12, ADAMTS13, ADAMTS14, ADAMTS15, ADAMTS16, ADAMTS18, ADAMTS19, ADAMTS2, ADAMTS3, ADAMTS4, ADAMTS6, ADAMTS7, ADAMTS8, ADAMTS9, ADAMTSL1, ADAMTSL2, ADAMTSL3, ADAMTSL4, ADAMTSL5, ADORA2A, ADRM1, AEBP1, AFG3L2, AGA,…	169	ACY1, ADAM10, ADAM17, ADAM9, ADRM1, APAF1, APOPT1, ASPH, ATG4D, BAD, BAK1, BAX, BCAP31, BIRC5, BIRC6, BOK, CAPN15, CAPN7, CAPNS1, CASP2, CASP6, CDH1, CDKN1B, CDKN2D, CFD, CHMP1A, CLPP, COPS5, CPD, CRIM1, CST3, CST6, CST7, CSTB, CTSD, CTSH, CTSL, CTSV, DAP, DDI2, DDX3X, DIABLO, DNPEP, DPP7, DPP8, EIF3F, ESPL1, F12, FADD, FAM162A, FIS1, GGH, GNB2L1, GPI, GPX1, HIP1, HM13, HSPE1, HTRA2, IFI6, IGBP1,…	0.848616	1	1
0016829	lyase activity	198	ACO1, ACO2, ADC, ADCY1, ADCY10, ADCY2, ADCY3, ADCY4, ADCY6, ADCY7, ADCY8, ADCY9, ADCYAP1R1, ADORA2A, ADORA2B, ADRA2A, ADRB1, ADRB2, ADSL, ALAD, ALDOA, ALDOC, ALKBH1, AMD1, APEX1, APEX2, APIP, APLF, APMAP, ASL, AUH, AZIN1, BCKDHA, BCKDHB, CA1, CA12, CA13, CA14, CA2, CA3, CA4, CA5B, CA5BP1, CA9, CALCA, CAP1, CAP2, CARKD, CCBL1, CCBL2, CCR2, CD38, CENPV, CLYBL, CRHR1, CRY1, CRY2, CSAD, CTH, DAK, DDC…	42	ADCY6, ADSL, ALDOA, AMD1, APEX1, ASL, BCKDHA, CA2, CENPV, DAK, DDT, DERA, ECHS1, ENO1, FASN, FH, FXN, GMDS, GNAS, GOT1, HACL1, HCCS, HMGA1, HMGCL, MGST2, MLYCD, NF1, NTHL1, OAZ1, OGG1, P2RY11, PCBD1, PHPT1, POLB, PTS, PUS1, RPS3, SDSL, SHMT2, UROD, UROS, pck2	0.853097	1	1
0016757	transferase activity, transferring glycosyl groups	236	A4GALT, ABO, AGL, ALG1, ALG10, ALG10B, ALG11, ALG12, ALG13, ALG1L, ALG1L2, ALG2, ALG3, ALG5, ALG6, ALG8, APRT, ART5, B3GALNT1, B3GALNT2, B3GALT1, B3GALT4, B3GALT5, B3GALT6, B3GALTL, B3GAT2, B3GAT3, B3GNT1, B3GNT2, B3GNT3, B3GNT4, B3GNT5, B3GNT7, B3GNT8, B3GNT9, B3GNTL1, B4GALNT1, B4GALNT3, B4GALNT4, B4GALT1, B4GALT2, B4GALT3, B4GALT4, B4GALT5, B4GALT6, B4GALT7, C1GALT1, C1GALT1C1, CCDC126, CHPF, …	50	AGL, ALG12, ALG1L, ALG3, ALG5, ALG8, APRT, B3GALNT2, B3GAT3, B3GNT1, B3GNT2, B4GALT1, B4GALT2, B4GALT5, B4GALT7, CHPF, CHSY1, DAD1, DNPH1, DPM1, DPM2, DPM3, DPY19L1, FUT4, GALNT7, GSK3B, GXYLT1, GYG1, MGAT4A, MGAT5, NAPRT1, OGT, OSTC, PARP14, PIGM, PNP, PPAT, QPRT, QTRT1, RFNG, RPN1, SDF2, SIRT6, TGFB1, TIPARP, TNKS2, UGCG, UGGT1, UPP1, ZC3HAV1	0.873874	1	1
0003924	GTPase activity	696	ABR, ACAP1, ACAP2, ACAP3, ADAP1, ADAP2, ADRB1, AGAP1, AGAP10, AGAP11, AGAP2, AGAP3, AGAP4, AGAP5, AGAP6, AGAP7, AGAP8, AGAP9, AGFG1, AGFG2, AGRN, AJUBA, AKAP13, AKT2, ALDH1A1, ALS2, ALS2CL, ALS2CR12, AMOT, ANKRD27, ARAP1, ARAP2, ARAP3, ARF1, ARF3, ARF5, ARF6, ARFGAP1, ARFGAP2, ARFGAP3, ARFGEF1, ARFGEF2, ARFRP1, ARHGAP1, ARHGAP10, ARHGAP11A, ARHGAP11B, ARHGAP12, ARHGAP15, ARHGAP17, ARHGAP18, ARHGA…	154	ACAP2, ADAP1, ALS2CL, ARF1, ARF5, ARFGEF1, ARFGEF2, ARHGAP11A, ARHGAP12, ARHGAP18, ARHGAP21, ARHGAP29, ARHGAP32, ARHGAP35, ARHGAP5, ARHGDIA, ARHGEF11, ARHGEF12, ARHGEF17, ARHGEF26, ARHGEF5, ARL2, ARL3, ASAP2, ATL2, AXIN2, BIN1, BNIP2, CCL26, CDC42BPA, CDC42BPB, CDC42BPG, CDC42EP2, CHML, CIT, CYTH3, DENND4B, DENND4C, DEPDC1, DIS3, DNMBP, DOCK1, DOCK5, DOCK7, DOCK9, DYNLT1, ECT2, EEF1A1, EEF1A1P5, …	0.905926	1	1
0030674	protein binding, bridging	116	ABI2, ADAP2, ANK1, ANK2, ANK3, ANXA1, ARHGAP1, ARHGAP26, ARHGAP4, ARHGAP6, ARPC4, ARRB1, BAIAP2, BAIAP2L1, BAIAP2L2, BCL3, BICD1, BIN3, BLNK, CBX5, CD28, CHN1, CHN2, CLNK, CNKSR1, CNTNAP1, COL11A2, COL19A1, COL6A2, COL8A2, CRADD, CRK, CRKL, CSTA, CUX1, DAB2, DOK2, DSP, EPS8, EVPL, FCRL2, FGG, FKBP4, FLRT2, FLRT3, FRMD4A, FRS2, FSCN1, FSCN2, FSCN3, GAB1, GAB2, GAS2L1, GAS2L2, GATAD2A, GRAP, GRAP2,…	19	ANXA1, ARPC4, BIN3, CBX5, CRKL, DSP, EVPL, FKBP4, IRS1, MTSS1L, PPP4R2, PTPN11, RAD50, RUSC1, SH2D3A, SKAP2, STUB1, TP53BP2, WWC1	0.983892	1	1
0060090	binding, bridging	116	ABI2, ADAP2, ANK1, ANK2, ANK3, ANXA1, ARHGAP1, ARHGAP26, ARHGAP4, ARHGAP6, ARPC4, ARRB1, BAIAP2, BAIAP2L1, BAIAP2L2, BCL3, BICD1, BIN3, BLNK, CBX5, CD28, CHN1, CHN2, CLNK, CNKSR1, CNTNAP1, COL11A2, COL19A1, COL6A2, COL8A2, CRADD, CRK, CRKL, CSTA, CUX1, DAB2, DOK2, DSP, EPS8, EVPL, FCRL2, FGG, FKBP4, FLRT2, FLRT3, FRMD4A, FRS2, FSCN1, FSCN2, FSCN3, GAB1, GAB2, GAS2L1, GAS2L2, GATAD2A, GRAP, GRAP2,…	19	ANXA1, ARPC4, BIN3, CBX5, CRKL, DSP, EVPL, FKBP4, IRS1, MTSS1L, PPP4R2, PTPN11, RAD50, RUSC1, SH2D3A, SKAP2, STUB1, TP53BP2, WWC1	0.983892	1	1
0003677	DNA binding	2031	ABCF2, ABI2, ABL1, ABT1, ACD, ADAR, ADNP, ADNP2, AEBP1, AEBP2, AFF3, AGFG1, AHCTF1, AHDC1, AHR, AHRR, AIFM1, AIFM2, AIM2, AKAP8, AKAP8L, AKNA, ANG, ANKRD1, ANKRD30A, APEX1, APEX2, APITD1, APLP2, APP, APTX, AR, ARHGAP35, ARID1A, ARID1B, ARID2, ARID3A, ARID3B, ARID3C, ARID4A, ARID4B, ARID5A, ARID5B, ARNT, ARNT2, ARNTL, ARNTL2, ARRB1, ARX, ASCL2, ASCL5, ASH1L, ASH2L, ASXL1, ASXL2, ATF1, ATF2, ATF3, …	449	ABL1, ABT1, ACD, ADAR, ADNP, ADNP2, AEBP2, AHCTF1, AHR, AIFM2, APEX1, APITD1, APTX, ARHGAP35, ARID1A, ARID3A, ARNT, ARNTL2, ASCL2, ASH1L, ASXL1, ASXL2, ATF2, ATF3, ATF4, ATF7, ATR, ATRX, ATXN1L, BACH1, BANF1, BATF, BAZ2A, BBX, BCLAF1, BDP1, BHLHE40, BIVM-ERCC5, BRCA1, BRD4, BRIP1, BTAF1, C17orf49, CALR, CAMTA2, CARHSP1, CCNT1, CDK9, CDT1, CEBPB, CENPW, CERS5, CERS6, CGGBP1, CHD1, CHD2, CHD3, CHD8…	0.990817	1	1
0008289	lipid binding	653	ABCA1, ABCG1, ABR, ACAP1, ACAP2, ACAP3, ACBD4, ACBD5, ACBD6, ACBD7, ACOT11, ACOX1, ADAP1, ADAP2, ADH5, ADRBK1, ADRBK2, AFAP1, AFAP1L1, AFAP1L2, AGAP1, AGAP10, AGAP11, AGAP2, AGAP3, AGAP4, AGAP5, AGAP6, AGAP7, AGAP8, AGAP9, AKAP13, AKR1C1, AKR1C2, AKR1D1, AKT1, AKT2, AKT3, ALDH1A1, ALDH1A2, ALOX5AP, ALS2, AMER1, ANLN, ANXA1, ANXA10, ANXA11, ANXA13, ANXA2, ANXA3, ANXA4, ANXA5, ANXA6, ANXA7, ANXA8, …	129	ACAP2, ACBD5, ACBD6, ADAP1, ADH5, ANLN, ANXA1, ANXA11, ANXA2, ANXA3, ANXA5, ANXA9, AP2M1, APPL1, ARHGAP12, ARHGAP21, ARHGAP32, ARHGEF11, ARHGEF12, ARHGEF26, ARHGEF5, ASAP2, ATP5G1, ATP5G2, ATP5G3, ApoL6, BAD, BAX, C2CD5, CDC42BPA, CDC42BPB, CDC42BPG, CDIPT, CHMP4A, CIT, CMIP, COL4A3BP, CPNE1, CPNE3, CRABP2, CYP26B1, CYTH3, DBI, DGKD, DOCK9, ECT2, EEA1, EPB41, EPN1, EPN2, ESRRA, EXOC8, FABP5, FNBP…	0.997252	1	1
0005215	transporter activity	878	ABCA1, ABCA2, ABCA3, ABCA4, ABCA8, ABCB1, ABCB10, ABCB11, ABCB4, ABCB6, ABCB7, ABCB8, ABCB9, ABCC1, ABCC10, ABCC11, ABCC13, ABCC2, ABCC3, ABCC4, ABCC5, ABCC6, ABCC8, ABCC9, ABCD1, ABCD3, ABCD4, ABCG1, ABCG2, ACTN2, ACTN4, ADAMTS8, ADRA2A, ADRB1, ADRB2, AHCYL1, AKAP6, AKAP7, AMBP, ANK2, ANK3, ANKH, ANKRD36C, ANO1, ANO2, ANO6, ANO7, AOC1, AOC3, AP1B1, AP1G1, AP1G2, AP1S1, AP1S2, AP1S3, AP2A1, AP2A2…	171	ABCA2, ABCC4, AP1G1, AP1S1, AP1S2, AP2S1, ARPP19, ASNA1, ASPH, ATP11A, ATP11B, ATP13A3, ATP1B3, ATP2A2, ATP2B1, ATP5B, ATP5C1, ATP5D, ATP5E, ATP5EP2, ATP5F1, ATP5G1, ATP5G2, ATP5G3, ATP5H, ATP5I, ATP5J, ATP5J2, ATP5L, ATP5O, ATP6V0A1, ATP6V0B, ATP6V0C, ATP6V0D1, ATP6V0E1, ATP6V0E2, ATP6V1A, ATP6V1D, ATP6V1E1, ATP6V1F, ATP6V1G1, ATP8B1, ATP9A, BAX, C11orf73, CAMK2D, CCS, CLCN3, CLIC1, CLIC3, CLIC4…	0.999715	1	1
0022857	transmembrane transporter activity	815	ABCA1, ABCA2, ABCA3, ABCA4, ABCA8, ABCB1, ABCB10, ABCB11, ABCB4, ABCB6, ABCB7, ABCB8, ABCB9, ABCC1, ABCC10, ABCC11, ABCC13, ABCC2, ABCC3, ABCC4, ABCC5, ABCC6, ABCC8, ABCC9, ABCD1, ABCD3, ABCD4, ABCG1, ABCG2, ACTN2, ACTN4, ADAMTS8, ADRA2A, ADRB1, ADRB2, AHCYL1, AKAP6, AKAP7, AMBP, ANK2, ANK3, ANKH, ANKRD36C, ANO1, ANO2, ANO6, ANO7, AOC1, AOC3, APOL1, AQP3, AQP4, AQP5, AQP6, AQP7, AQP8, AQP9, ARPP1…	157	ABCA2, ABCC4, ARPP19, ASNA1, ASPH, ATP11A, ATP11B, ATP13A3, ATP1B3, ATP2A2, ATP2B1, ATP5B, ATP5C1, ATP5D, ATP5E, ATP5EP2, ATP5F1, ATP5G1, ATP5G2, ATP5G3, ATP5H, ATP5I, ATP5J, ATP5J2, ATP5L, ATP5O, ATP6V0A1, ATP6V0B, ATP6V0C, ATP6V0D1, ATP6V0E1, ATP6V0E2, ATP6V1A, ATP6V1D, ATP6V1E1, ATP6V1F, ATP6V1G1, ATP8B1, ATP9A, BAX, CAMK2D, CCS, CLCN3, CLIC1, CLIC3, CLIC4, COA6, COX4I1, COX5A, COX5B, COX6A1, …	0.999738	1	1
0001071	nucleic acid binding transcription factor activity	4472	AARS, AARS2, AARSD1, AASDHPPT, AATF, ABCF1, ABL1, ABL2, ABLIM1, ABLIM2, ABLIM3, ABO, ACACA, ACACB, ACAN, ACAP1, ACAP2, ACAP3, ACAT1, ACE2, ACIN1, ACLY, ACO1, ACO2, ACSM1, ACSM2B, ACSM3, ACTN1, ACTN2, ACTN4, ACVR1, ACVR1B, ACVR1C, ACVR2A, ACVR2B, ACVRL1, ACY1, ACY3, ADA, ADAL, ADAM10, ADAM11, ADAM15, ADAM17, ADAM18, ADAM19, ADAM20, ADAM21, ADAM22, ADAM23, ADAM28, ADAM32, ADAM5, ADAM8, ADAM9, ADAMT…	988	AARSD1, ABL1, ABLIM1, ACACA, ACAP2, ACY1, ADA, ADAM10, ADAM17, ADAM9, ADAP1, ADAR, ADAT1, ADCY6, ADH5, ADI1, ADK, ADNP, ADNP2, ADPRHL2, AEBP2, AFF4, AGO2, AHCTF1, AHR, ALKBH4, ALKBH7, ALYREF, AMH, ANAPC11, ANKFY1, ANKIB1, ANXA1, ANXA11, ANXA2, ANXA3, ANXA5, ANXA9, APEX1, APOA1BP, APOBEC3B, APTX, ARAF, ARG2, ARHGAP29, ARID3A, ARL3, ARNT, ARNTL2, ARSA, ASAP2, ASCC3, ASCL2, ASH1L, ASNA1, ASPH, ASXL1…	0.999965	1	1
0004871	signal transducer activity	3278	AACS, AAK1, AARS, AARS2, AARSD1, AASDH, AATK, ABCA1, ABCA10, ABCA11P, ABCA12, ABCA13, ABCA2, ABCA3, ABCA4, ABCA5, ABCA7, ABCA8, ABCA9, ABCB1, ABCB10, ABCB11, ABCB4, ABCB6, ABCB7, ABCB8, ABCB9, ABCC1, ABCC10, ABCC11, ABCC13, ABCC2, ABCC3, ABCC4, ABCC5, ABCC6, ABCC8, ABCC9, ABCD1, ABCD3, ABCD4, ABCE1, ABCF1, ABCF2, ABCF3, ABCG1, ABCG2, ABCG4, ABI3BP, ABL1, ABL2, ABT1, ACACA, ACACB, ACAD10, ACAD11, …	696	AARSD1, ABCA2, ABCC4, ABL1, ABT1, ACACA, ACSL4, ACTB, ACTG1, ACTR1B, ACTR2, ADAM17, ADAM9, ADCK2, ADCY6, ADK, AGL, AGTRAP, AHR, AIFM2, AIP, AK1, AK2, ALYREF, ANXA9, APAF1, APBB2, APOA1BP, APRT, ARAF, ARF1, ARF5, ARHGAP35, ARHGAP5, ARHGEF5, ARL16, ARL17A, ARL2, ARL3, ARL5A, ARL5B, ARNT, ARNTL2, ASCC3, ASNA1, ASNS, ASPH, ASS1, ATAD2, ATAD3A, ATL2, ATP11A, ATP11B, ATP13A3, ATP2A2, ATP2B1, ATP5B, ATP…	0.999997	1	1
0043167	ion binding	5411	AACS, AADAT, AAK1, AAMP, AARS, AARS2, AARSD1, AASDH, AASDHPPT, AATK, ABAT, ABCA1, ABCA10, ABCA11P, ABCA12, ABCA13, ABCA2, ABCA3, ABCA4, ABCA5, ABCA7, ABCA8, ABCA9, ABCB1, ABCB10, ABCB11, ABCB4, ABCB6, ABCB7, ABCB8, ABCB9, ABCC1, ABCC10, ABCC11, ABCC13, ABCC2, ABCC3, ABCC4, ABCC5, ABCC6, ABCC8, ABCC9, ABCD1, ABCD3, ABCD4, ABCE1, ABCF1, ABCF2, ABCF3, ABCG1, ABCG2, ABCG4, ABI3BP, ABL1, ABL2, ABLIM1,…	1170	AAMP, AARSD1, ABCA2, ABCC4, ABL1, ABLIM1, ACACA, ACAP2, ACBD5, ACBD6, ACOT7, ACSL4, ACTB, ACTG1, ACTR1B, ACTR2, ACY1, ADA, ADAM10, ADAM17, ADAM9, ADAP1, ADAR, ADAT1, ADCK2, ADCY6, ADH5, ADI1, ADK, ADNP, ADNP2, ADPRHL2, AEBP2, AGO2, AIFM2, AK1, AK2, ALKBH4, ALKBH7, ALS2CL, ANAPC11, ANKFY1, ANKIB1, ANLN, ANXA1, ANXA11, ANXA2, ANXA3, ANXA5, ANXA9, APAF1, APEX1, APOA1BP, APOBEC3B, APPL1, APRT, APTX, …	1	1	1
0003674	molecular_function	12715	A1BG, A2ML1, A4GALT, AAAS, AACS, AADACL3, AADAT, AAK1, AAMP, AANAT, AARS, AARS2, AARSD1, AASDH, AASDHPPT, AASS, AATF, AATK, ABAT, ABCA1, ABCA10, ABCA11P, ABCA12, ABCA13, ABCA2, ABCA3, ABCA4, ABCA5, ABCA7, ABCA8, ABCA9, ABCB1, ABCB10, ABCB11, ABCB4, ABCB6, ABCB7, ABCB8, ABCB9, ABCC1, ABCC10, ABCC11, ABCC13, ABCC2, ABCC3, ABCC4, ABCC5, ABCC6, ABCC8, ABCC9, ABCD1, ABCD3, ABCD4, ABCE1, ABCF1, ABCF2, …	3067	AAAS, AAMP, AARSD1, ABCA2, ABCC4, ABHD11, ABHD12, ABHD14A, ABHD14B, ABHD16A, ABHD2, ABL1, ABLIM1, ABT1, ABTB2, ACAA1, ACAA2, ACACA, ACAP2, ACAT2, ACBD5, ACBD6, ACD, ACER3, ACOT13, ACOT2, ACOT7, ACSL4, ACTB, ACTG1, ACTR1B, ACTR2, ACY1, ADA, ADAM10, ADAM17, ADAM9, ADAP1, ADAR, ADAT1, ADCK2, ADCY6, ADD3, ADH5, ADI1, ADK, ADNP, ADNP2, ADPRHL2, ADRM1, ADSL, AEBP2, AES, AFF4, AFTPH, AGL, AGO2, AGPAT2, …	1	1	1
